# Supplementary material for: 3-Methyl-5-oxo-4-(2-phenyl­hydrazinyl­idene)-4,5-dihydro-1H-pyrazole-1-carbothio­amide
Source: Acta Crystallogr Sect E Struct Rep Online. 2011 Mar 19;67(Pt 4):o928. doi: 10.1107/S1600536811009779 (PMC3099837; doi:10.1107/S1600536811009779)
Supplement: Supplementary file 2 [file e-67-0o928-Isup2.hkl]

# 
# h,k,l, Fc-squared, Fo-squared, sigma(Fo-squared) and status flag 
# 
data_I
_shelx_title ' bk85_0m in P21/c (RT)' 
_shelx_refln_list_code          4 
_shelx_F_calc_maximum      225.82 
_exptl_crystal_F_000       544.00 
_reflns_d_resolution_high  0.6597 
 
loop_ 
 _symmetry_equiv_pos_as_xyz 
 'x, y, z' 
 '-x, y+1/2, -z+1/2' 
 '-x, -y, -z' 
 'x, -y-1/2, z-1/2' 
 
_cell_length_a     7.7388 
_cell_length_b    16.1103 
_cell_length_c    11.3575 
_cell_angle_alpha  90.000 
_cell_angle_beta  121.058 
_cell_angle_gamma  90.000 
 
_shelx_F_squared_multiplier     1.000 
 
loop_ 
 _refln_index_h 
 _refln_index_k 
 _refln_index_l 
 _refln_F_squared_calc 
 _refln_F_squared_meas 
 _refln_F_squared_sigma 
 _refln_observed_status 
   1   0   0     2209.87     2075.84     86.71 o 
   2   0   0    50996.51    40598.75    767.19 o 
   3   0   0     2591.23     2463.52     53.96 o 
   4   0   0      176.58      228.30      4.88 o 
   5   0   0       98.48       82.28      2.91 o 
   6   0   0        0.29        2.95      1.39 o 
   7   0   0        0.02        0.40      1.12 o 
   8   0   0       20.56       25.91      3.27 o 
   9   0   0        2.90        3.08      3.22 o 
  10   0   0        8.97        2.87      3.29 o 
   1   1   0     3551.58     3487.25     34.55 o 
   2   1   0    22809.13    20756.22    231.77 o 
   3   1   0       67.00       80.42      1.52 o 
   4   1   0     2045.07     2040.14     18.49 o 
   5   1   0      196.46      182.91      3.19 o 
   6   1   0        2.99        4.77      0.91 o 
   7   1   0       17.44       13.28      1.65 o 
   8   1   0       14.94       13.55      2.12 o 
   9   1   0        1.78        2.31      2.14 o 
  10   1   0        1.68        0.22      2.28 o 
   0   2   0     4053.56     3712.47     56.72 o 
   1   2   0     1481.46     1492.26     12.75 o 
   2   2   0     9099.98     8934.48     64.35 o 
   3   2   0      857.03      867.17      6.29 o 
   4   2   0     5072.92     5142.05     42.45 o 
   5   2   0        0.04        1.12      0.57 o 
   6   2   0      724.55      714.62      8.86 o 
   7   2   0        7.55        6.73      1.22 o 
   8   2   0       62.56       56.92      6.96 o 
   9   2   0        0.24        0.09      2.89 o 
  10   2   0        5.11        3.92      3.03 o 
   1   3   0     4653.31     4589.56     44.90 o 
   2   3   0       73.39       77.18      1.20 o 
   3   3   0        0.02        0.91      0.30 o 
   4   3   0      167.60      186.10      3.17 o 
   5   3   0       29.86       26.31      1.51 o 
   6   3   0       44.22       49.65      2.07 o 
   7   3   0        0.44        0.04      0.80 o 
   8   3   0        1.49        2.38      2.83 o 
   9   3   0        3.22        3.17      2.21 o 
   0   4   0      492.45      508.34      4.46 o 
   1   4   0      469.96      463.52      3.89 o 
   2   4   0     1358.94     1401.97     11.20 o 
   3   4   0      199.02      191.68      2.07 o 
   4   4   0     1367.83     1434.01     11.46 o 
   5   4   0        0.75        1.23      0.60 o 
   6   4   0      467.35      485.38      6.84 o 
   7   4   0       10.15       10.43      1.80 o 
   8   4   0       68.86       67.89      4.78 o 
   9   4   0        1.39        1.05      2.13 o 
   1   5   0      254.31      238.74      2.30 o 
   2   5   0     1239.34     1321.75     10.76 o 
   3   5   0      131.76      132.99      1.82 o 
   4   5   0      208.88      216.65      2.80 o 
   5   5   0       35.73       33.43      1.89 o 
   6   5   0        3.71        6.66      0.95 o 
   7   5   0        4.60        2.36      1.10 o 
   8   5   0       10.84       11.34      2.73 o 
   9   5   0        0.03        1.83      3.11 o 
   0   6   0     4165.77     4207.01     46.39 o 
   1   6   0       52.22       54.33      1.17 o 
   2   6   0     1203.54     1263.64     10.52 o 
   3   6   0       18.06       15.72      0.76 o 
   4   6   0       19.34       16.14      0.91 o 
   5   6   0        2.50        1.87      0.57 o 
   6   6   0        8.22        7.34      0.99 o 
   7   6   0        1.52        4.88      1.31 o 
   8   6   0        8.13        8.40      2.56 o 
   9   6   0        0.09       -1.78      1.79 o 
   1   7   0       43.31       55.82      1.11 o 
   2   7   0       82.53       70.32      1.39 o 
   3   7   0      159.48      158.59      2.16 o 
   4   7   0        0.20        0.66      0.57 o 
   5   7   0       44.01       54.14      1.47 o 
   6   7   0        7.77        6.01      1.30 o 
   7   7   0        0.11        0.65      1.30 o 
   8   7   0        2.93        3.56      2.01 o 
   9   7   0        3.01        0.28      2.06 o 
   0   8   0        7.28       18.74      1.04 o 
   1   8   0       36.09       31.49      1.26 o 
   2   8   0       65.47       68.12      1.69 o 
   3   8   0       45.17       47.78      1.31 o 
   4   8   0       74.48       78.51      1.75 o 
   5   8   0        0.66        0.55      0.51 o 
   6   8   0        0.09        0.15      0.74 o 
   7   8   0        6.92       12.37      1.83 o 
   8   8   0       11.53        4.21      2.20 o 
   9   8   0        3.30        6.63      2.59 o 
   1   9   0      849.53      873.06      8.12 o 
   2   9   0      141.22      128.21      2.24 o 
   3   9   0      100.43      109.22      1.89 o 
   4   9   0        7.25       10.96      0.91 o 
   5   9   0        9.84       12.50      0.96 o 
   6   9   0       19.84       19.85      1.66 o 
   7   9   0       19.02       22.48      5.11 o 
   8   9   0       14.99       13.16      2.77 o 
   9   9   0        1.57       -1.11      1.95 o 
   0  10   0      931.86      847.09      9.77 o 
   1  10   0      207.98      200.80      3.02 o 
   2  10   0      144.92      147.71      2.08 o 
   3  10   0      516.86      545.85      5.20 o 
   4  10   0       46.74       46.79      1.52 o 
   5  10   0      120.52      116.06      2.62 o 
   6  10   0       65.67       70.20      2.57 o 
   7  10   0        2.73        2.09      1.22 o 
   8  10   0       14.74       11.39      2.84 o 
   9  10   0        1.31        0.97      2.17 o 
   1  11   0      829.66      794.21      7.89 o 
   2  11   0      619.44      604.19      5.66 o 
   3  11   0        3.80        4.30      0.67 o 
   4  11   0      284.60      287.58      3.89 o 
   5  11   0      101.95      111.73      2.64 o 
   6  11   0       24.43       22.47      1.46 o 
   7  11   0       25.80       22.40      2.70 o 
   8  11   0        0.10        1.87      1.79 o 
   0  12   0     1036.33      999.37     10.43 o 
   1  12   0      450.66      444.65      4.65 o 
   2  12   0      156.49      160.35      2.97 o 
   3  12   0      549.74      560.44      6.69 o 
   4  12   0       29.30       35.24      2.42 o 
   5  12   0        8.31        7.45      1.16 o 
   6  12   0       27.40       25.64      1.89 o 
   7  12   0        6.30        7.07      1.76 o 
   8  12   0        4.25        4.54      2.51 o 
   1  13   0      798.64      802.98      7.28 o 
   2  13   0      366.14      364.94      4.64 o 
   3  13   0       26.13       18.48      1.35 o 
   4  13   0       54.93       51.66      3.20 o 
   5  13   0       51.49       42.78      2.36 o 
   6  13   0        0.01       -0.93      0.93 o 
   7  13   0        0.61        1.59      1.70 o 
   8  13   0        0.54       -1.75      3.75 o 
   0  14   0      674.70      691.72      8.91 o 
   1  14   0      183.69      171.17      3.08 o 
   2  14   0       62.03       65.56      1.91 o 
   3  14   0       85.21       91.75      3.41 o 
   4  14   0       13.29       13.41      1.42 o 
   5  14   0       20.48       21.26      3.01 o 
   6  14   0        0.47        1.06      1.21 o 
   7  14   0        2.75       -0.16      2.02 o 
   8  14   0        1.10       12.03      4.72 o 
   1  15   0        9.33       10.25      0.90 o 
   2  15   0      105.51      104.24      2.47 o 
   3  15   0      109.26       99.35      2.98 o 
   4  15   0        3.46        1.82      1.64 o 
   5  15   0        4.38        3.64      1.37 o 
   6  15   0       13.99       16.95      2.25 o 
   7  15   0       16.04       22.38      3.23 o 
   0  16   0        1.60        1.44      1.04 o 
   1  16   0       36.97       33.05      1.62 o 
   2  16   0       88.76       83.32      2.50 o 
   3  16   0        1.96       -0.11      0.70 o 
   4  16   0       79.54       62.06     11.83 o 
   5  16   0       27.18       36.04      2.94 o 
   6  16   0        1.59        0.12      1.24 o 
   7  16   0        3.01        5.26      2.10 o 
   1  17   0        8.70        7.37      0.96 o 
   2  17   0        1.51        1.01      0.75 o 
   3  17   0       19.61       17.59      2.15 o 
   4  17   0        7.60       10.65      1.66 o 
   5  17   0        4.43        4.09      1.44 o 
   6  17   0        0.39       -0.26      1.28 o 
   7  17   0        0.24        3.12      4.02 o 
   0  18   0        0.24       -0.51      1.34 o 
   1  18   0        1.12        0.40      0.84 o 
   2  18   0        0.61        1.86      1.03 o 
   3  18   0        0.30        0.36      1.12 o 
   4  18   0       19.17       23.28      4.18 o 
   5  18   0        0.65        2.24      1.53 o 
   6  18   0       16.33       22.29      2.46 o 
   1  19   0       10.48        4.62      1.58 o 
   2  19   0       29.41       32.95      2.66 o 
   3  19   0        3.67        4.00      2.05 o 
   4  19   0       22.20       27.08      3.47 o 
   5  19   0       14.12       15.97      2.41 o 
   6  19   0        0.05       -0.09      2.64 o 
   0  20   0       92.31      121.46     20.33 o 
   1  20   0       30.17       30.91      3.67 o 
   2  20   0       40.48       43.60      4.08 o 
   3  20   0       49.34       55.03      3.53 o 
   4  20   0        0.30       -1.10      1.10 o 
   5  20   0        0.27       -0.20      1.50 o 
   1  21   0      164.93      186.35      7.66 o 
   2  21   0       14.41       14.62      2.81 o 
   3  21   0        0.01        1.77      1.42 o 
   4  21   0        8.88        8.50      1.97 o 
   5  21   0       15.80       24.06      3.77 o 
   0  22   0       20.70       17.75      5.02 o 
   1  22   0       43.72       47.10      4.61 o 
   2  22   0        3.34        6.50      3.22 o 
   3  22   0       88.11      113.21      9.36 o 
   4  22   0        2.16        4.53      2.39 o 
   1  23   0       29.06       30.31      3.91 o 
   2  23   0       15.26       13.26      9.67 o 
   3  23   0        1.34        6.45      3.29 o 
   0  24   0       25.98       31.02      6.02 o 
   1  24   0        1.72        3.03      3.43 o 
 -10   1   1       16.78       18.99      4.50 o 
  -9   1   1        3.13        2.88      2.02 o 
  -8   1   1       65.56       67.81      3.55 o 
  -7   1   1        9.65        9.58      1.12 o 
  -6   1   1       84.90       97.02      4.01 o 
  -5   1   1        0.99        4.06      1.42 o 
  -4   1   1       52.29       56.34      1.76 o 
  -3   1   1      258.28      295.15      3.45 o 
  -2   1   1      886.14      897.45      6.93 o 
  -1   1   1      521.41      537.87      7.53 o 
   0   1   1     2859.69     2807.55     45.37 o 
   1   1   1       25.51       27.06      0.77 o 
   2   1   1     1125.24     1168.45      9.85 o 
   3   1   1       19.86       23.85      0.89 o 
   4   1   1      144.86      139.15      2.84 o 
   5   1   1        9.73        7.98      1.05 o 
   6   1   1        8.71        7.79      1.40 o 
   7   1   1        0.10        0.78      0.87 o 
   8   1   1        0.01        3.70      2.22 o 
   9   1   1        0.53       -1.35      1.95 o 
 -10   2   1        1.20        3.72      2.73 o 
  -9   2   1        0.40        1.78      2.00 o 
  -8   2   1        0.83       -0.17      1.14 o 
  -7   2   1       31.37       35.76      2.12 o 
  -6   2   1       14.24       12.56      1.28 o 
  -5   2   1      234.50      252.15      4.50 o 
  -4   2   1      314.63      329.92      4.86 o 
  -3   2   1       90.37       92.15      1.60 o 
  -2   2   1     7433.30     7550.52     87.07 o 
  -1   2   1      465.88      483.40      3.65 o 
   0   2   1     9681.04     9146.07     69.33 o 
   1   2   1      208.66      207.74      2.06 o 
   2   2   1     1184.12     1143.19      8.87 o 
   3   2   1        2.81        6.28      0.56 o 
   4   2   1       11.72       11.21      0.81 o 
   5   2   1       24.00       35.77      1.77 o 
   6   2   1        6.90        6.34      1.16 o 
   7   2   1        0.48        2.15      1.00 o 
   8   2   1        4.39        4.74      2.24 o 
   9   2   1        4.03        3.01      2.43 o 
 -10   3   1        2.09        3.58      2.43 o 
  -9   3   1        2.59        3.43      2.08 o 
  -8   3   1       14.50        9.54      1.61 o 
  -7   3   1       12.30       14.10      1.59 o 
  -6   3   1      376.89      388.26     12.52 o 
  -5   3   1        9.33       11.89      0.95 o 
  -4   3   1     3884.68     3784.11     35.88 o 
  -3   3   1      189.95      197.52      2.52 o 
  -2   3   1     8941.45     8558.72     60.44 o 
  -1   3   1      250.00      265.67      3.59 o 
   0   3   1     1539.20     1413.97     10.27 o 
   1   3   1      281.12      344.42      2.91 o 
   2   3   1       38.93       38.50      1.35 o 
   3   3   1       36.13       33.81      0.95 o 
   4   3   1       37.42       41.08      1.14 o 
   5   3   1        0.01        0.36      0.64 o 
   6   3   1        2.37        1.78      0.90 o 
   7   3   1       30.05       33.37      2.42 o 
   8   3   1        1.21        0.40      1.83 o 
   9   3   1        7.43        7.85      2.82 o 
 -10   4   1        2.77        3.88      2.54 o 
  -9   4   1        5.83        3.67      2.20 o 
  -8   4   1       56.92       47.87      3.11 o 
  -7   4   1       14.82       22.76      2.63 o 
  -6   4   1      585.22      566.15      8.23 o 
  -5   4   1       63.36       71.66      1.88 o 
  -4   4   1     1932.88     1871.97     21.70 o 
  -3   4   1      985.26     1011.37      6.98 o 
  -2   4   1     2092.96     2160.02     14.43 o 
  -1   4   1      188.48      239.41      2.05 o 
   0   4   1      408.51      465.88      3.69 o 
   1   4   1     2386.30     2349.03     17.18 o 
   2   4   1       92.24      104.66      2.76 o 
   3   4   1      245.05      260.80      3.06 o 
   4   4   1       35.85       35.94      1.89 o 
   5   4   1       37.57       38.79      1.83 o 
   6   4   1       22.49       25.07      1.75 o 
   7   4   1       11.95       12.93      1.62 o 
   8   4   1        2.82       -1.26      1.74 o 
   9   4   1        0.04       -0.06      2.05 o 
 -10   5   1       11.38        9.40      2.84 o 
  -9   5   1        9.72       11.96      5.68 o 
  -8   5   1      146.14      148.53      5.37 o 
  -7   5   1       10.80        9.44      2.16 o 
  -6   5   1      628.22      616.93      8.74 o 
  -5   5   1       34.04       33.50      1.52 o 
  -4   5   1     1693.27     1672.67     11.46 o 
  -3   5   1      136.16      136.81      1.55 o 
  -2   5   1     1160.67     1141.83     10.30 o 
  -1   5   1     4227.02     4209.27     23.31 o 
   0   5   1        4.47        1.95      0.32 o 
   1   5   1      142.38      146.87      1.70 o 
   2   5   1       13.02       12.77      0.74 o 
   3   5   1      856.92      854.00      7.41 o 
   4   5   1       44.68       60.32      1.43 o 
   5   5   1      119.27      119.03      3.67 o 
   6   5   1       12.18       12.36      1.36 o 
   7   5   1        1.25       -1.27      1.27 o 
   8   5   1        0.45       -0.96      1.82 o 
   9   5   1        0.02        2.02      2.25 o 
 -10   6   1       27.37       29.66     11.62 o 
  -9   6   1        0.26       -0.09      1.97 o 
  -8   6   1      124.72      114.19      4.72 o 
  -7   6   1        0.12        1.79      1.11 o 
  -6   6   1      384.40      377.36      6.33 o 
  -5   6   1        0.01        0.14      0.50 o 
  -4   6   1      284.97      293.97      3.68 o 
  -3   6   1       55.39       42.52      0.95 o 
  -2   6   1      500.62      464.14      4.40 o 
  -1   6   1      788.73      869.84      5.78 o 
   0   6   1      134.21       95.88      1.22 o 
   1   6   1     3494.32     3564.88     24.67 o 
   2   6   1     1197.41     1323.40     10.42 o 
   3   6   1       97.24      103.52      1.72 o 
   4   6   1      469.27      484.33      4.80 o 
   5   6   1       32.56       35.81      1.39 o 
   6   6   1       12.33       12.51      2.66 o 
   7   6   1        0.32       -0.93      1.61 o 
   8   6   1        0.55       -0.21      1.69 o 
   9   6   1        0.06        2.02      2.17 o 
  -9   7   1        3.69        3.04      2.13 o 
  -8   7   1       73.16       72.14      3.90 o 
  -7   7   1       35.29       34.99      4.18 o 
  -6   7   1       89.05       89.42      2.62 o 
  -5   7   1       54.80       57.05      2.51 o 
  -4   7   1       78.53       68.23      1.68 o 
  -3   7   1      341.04      389.43      3.74 o 
  -2   7   1        0.44       -0.22      0.35 o 
  -1   7   1      911.82      926.17      6.80 o 
   0   7   1     5293.33     5576.21     41.24 o 
   1   7   1      101.08       91.85      1.99 o 
   2   7   1     2695.71     2741.35     20.18 o 
   3   7   1      284.13      283.22      3.19 o 
   4   7   1        6.32        6.46      0.79 o 
   5   7   1        8.28       10.67      0.86 o 
   6   7   1        4.16        3.00      0.87 o 
   7   7   1        6.97        5.02      1.71 o 
   8   7   1        0.77        2.83      2.15 o 
   9   7   1        0.89       -1.14      2.09 o 
  -9   8   1        8.09        5.34      2.35 o 
  -8   8   1       21.77       21.55      2.65 o 
  -7   8   1        9.32       10.48      1.80 o 
  -6   8   1        0.92        1.16      1.02 o 
  -5   8   1       12.38       12.51      1.10 o 
  -4   8   1        0.61        0.25      0.37 o 
  -3   8   1       82.83       81.53      1.38 o 
  -2   8   1     1996.77     2107.04     20.36 o 
  -1   8   1       24.56       32.24      0.84 o 
   0   8   1     2583.13     2737.71     18.87 o 
   1   8   1       50.22       41.36      1.00 o 
   2   8   1       54.39       37.26      1.14 o 
   3   8   1      218.03      214.88      3.66 o 
   4   8   1       51.78       43.69      1.45 o 
   5   8   1       67.41       68.55      1.72 o 
   6   8   1       12.62       14.44      1.81 o 
   7   8   1        7.04        9.79      2.04 o 
   8   8   1        1.44       -0.48      2.03 o 
   9   8   1        5.41        7.95      2.78 o 
  -9   9   1        0.07       -1.07      1.70 o 
  -8   9   1        8.87       10.91      3.17 o 
  -7   9   1        2.01        1.05      1.64 o 
  -6   9   1        2.04        2.21      0.89 o 
  -5   9   1       57.22       53.21      1.68 o 
  -4   9   1      280.26      270.21      3.43 o 
  -3   9   1       88.25       98.52      1.82 o 
  -2   9   1     1367.34     1320.04      9.96 o 
  -1   9   1        6.79       17.56      1.13 o 
   0   9   1       74.10       85.21      1.47 o 
   1   9   1      216.35      245.87      2.84 o 
   2   9   1        0.10        0.35      0.41 o 
   3   9   1       88.27       87.09      1.87 o 
   4   9   1       96.05       98.64      2.15 o 
   5   9   1       41.87       46.25      1.51 o 
   6   9   1        3.69        4.53      1.32 o 
   7   9   1       34.17       35.81      6.75 o 
   8   9   1        8.03        9.91      3.71 o 
  -9  10   1        5.98        4.23      2.30 o 
  -8  10   1        9.61       10.71      2.41 o 
  -7  10   1       33.35       34.51      2.96 o 
  -6  10   1        0.72        4.07      0.93 o 
  -5  10   1       57.33       69.91      1.95 o 
  -4  10   1      192.41      183.25      2.81 o 
  -3  10   1        0.62        0.27      0.37 o 
  -2  10   1      186.44      177.43      2.43 o 
  -1  10   1        1.52        1.61      0.43 o 
   0  10   1        4.40        1.81      0.40 o 
   1  10   1      117.09      108.81      1.84 o 
   2  10   1        4.23        2.56      0.54 o 
   3  10   1        7.33       11.94      0.94 o 
   4  10   1        2.27        2.80      0.63 o 
   5  10   1       49.57       45.55      1.64 o 
   6  10   1       31.67       35.86      1.87 o 
   7  10   1        7.95        5.30      1.83 o 
   8  10   1        8.98        6.47      2.78 o 
  -9  11   1        1.18        0.26      1.90 o 
  -8  11   1        8.85        7.28      2.37 o 
  -7  11   1        0.57        0.81      1.06 o 
  -6  11   1      147.87      145.36      3.94 o 
  -5  11   1        0.95        0.68      0.94 o 
  -4  11   1      336.31      336.20      4.16 o 
  -3  11   1        0.81        0.79      0.46 o 
  -2  11   1       14.66       17.48      0.95 o 
  -1  11   1      201.87      215.91      3.04 o 
   0  11   1       10.90        9.89      0.69 o 
   1  11   1      108.92      107.85      1.90 o 
   2  11   1        1.12        1.84      0.57 o 
   3  11   1       27.92       20.92      1.34 o 
   4  11   1       10.89        8.84      0.95 o 
   5  11   1       42.60       35.65      1.83 o 
   6  11   1       18.66       15.19      1.43 o 
   7  11   1       10.05        8.72      3.27 o 
   8  11   1        6.56        2.63      2.53 o 
  -9  12   1        0.29       -0.33      2.85 o 
  -8  12   1        0.05        0.46      1.35 o 
  -7  12   1       11.25        5.39      2.96 o 
  -6  12   1        0.75        2.31      0.85 o 
  -5  12   1       22.66       20.64      1.40 o 
  -4  12   1       52.62       55.60      1.88 o 
  -3  12   1      105.47      103.54      2.48 o 
  -2  12   1      130.12      115.05      2.29 o 
  -1  12   1      190.30      185.69      2.90 o 
   0  12   1        0.30       -0.25      0.40 o 
   1  12   1       32.18       31.88      1.36 o 
   2  12   1        1.36        0.04      0.54 o 
   3  12   1      249.35      226.69      3.78 o 
   4  12   1       84.98       73.43      2.22 o 
   5  12   1       96.60       98.91      2.94 o 
   6  12   1       51.16       47.40      2.41 o 
   7  12   1        4.12        5.13      3.64 o 
   8  12   1        6.10        5.84      2.63 o 
  -8  13   1        4.53        7.90      4.15 o 
  -7  13   1        9.06        8.79      2.07 o 
  -6  13   1       11.19       11.07      2.13 o 
  -5  13   1       10.12        7.25      1.17 o 
  -4  13   1       25.74       21.70      1.61 o 
  -3  13   1       78.06       78.71      2.19 o 
  -2  13   1      112.40      115.35      2.41 o 
  -1  13   1        2.07        0.04      0.54 o 
   0  13   1        9.99       11.81      0.76 o 
   1  13   1      199.41      184.04      3.01 o 
   2  13   1      166.88      142.68      4.04 o 
   3  13   1      113.92      104.87      3.39 o 
   4  13   1      137.53      122.66      3.21 o 
   5  13   1        0.01        0.94      1.72 o 
   6  13   1        9.17       10.63      1.51 o 
   7  13   1        6.73        8.82      2.78 o 
   8  13   1        0.03        2.95      2.51 o 
  -8  14   1        1.12        1.61      4.12 o 
  -7  14   1        1.64        0.69      2.19 o 
  -6  14   1        3.32        3.00      1.22 o 
  -5  14   1       16.77       17.29      2.08 o 
  -4  14   1        0.01       -0.22      0.68 o 
  -3  14   1        2.14        1.31      0.91 o 
  -2  14   1       41.07       37.80      1.54 o 
  -1  14   1      191.90      182.75      3.07 o 
   0  14   1      240.58      228.49      3.33 o 
   1  14   1      291.53      265.73      3.82 o 
   2  14   1      184.03      165.28      3.05 o 
   3  14   1       24.57       23.26      1.58 o 
   4  14   1       11.11       14.08      1.69 o 
   5  14   1        0.66        3.25      1.35 o 
   6  14   1        0.68       -0.19      1.19 o 
   7  14   1        2.61        1.92      5.40 o 
  -8  15   1        4.86       -1.09      4.14 o 
  -7  15   1        4.12        6.26      4.40 o 
  -6  15   1        0.07        0.44      1.15 o 
  -5  15   1        0.03       -1.40      2.11 o 
  -4  15   1       10.82        7.22      1.10 o 
  -3  15   1       33.33       30.74      2.13 o 
  -2  15   1       30.92       26.13      1.47 o 
  -1  15   1       60.79       52.03      1.70 o 
   0  15   1       95.89       84.62      1.93 o 
   1  15   1        1.30        3.23      0.71 o 
   2  15   1       48.20       48.25      1.78 o 
   3  15   1       38.30       48.83      2.26 o 
   4  15   1        0.02        0.80      0.69 o 
   5  15   1        1.72        3.62      2.15 o 
   6  15   1        0.00        1.42      2.76 o 
   7  15   1        4.36        5.04      2.74 o 
  -7  16   1        5.88        4.52      2.02 o 
  -6  16   1        5.25        1.76      1.72 o 
  -5  16   1       11.28       14.74      1.93 o 
  -4  16   1        2.45        2.87      1.24 o 
  -3  16   1       16.94       18.27      1.63 o 
  -2  16   1       71.00       77.27      2.58 o 
  -1  16   1        8.00        4.04      1.02 o 
   0  16   1      143.46      140.14      2.87 o 
   1  16   1        0.15       -0.16      0.57 o 
   2  16   1        0.66        0.50      0.78 o 
   3  16   1        6.42        3.17      1.00 o 
   4  16   1       27.37       31.15      3.38 o 
   5  16   1       26.95       24.41      2.52 o 
   6  16   1        0.11        0.21      1.36 o 
   7  16   1       14.54       28.39      6.04 o 
  -7  17   1        1.06        0.23      2.00 o 
  -6  17   1        1.03       -0.12      1.23 o 
  -5  17   1        8.04        8.23      2.22 o 
  -4  17   1       41.02       44.45      2.90 o 
  -3  17   1        5.05        6.67      2.56 o 
  -2  17   1      135.14      131.53      3.48 o 
  -1  17   1       39.09       46.49      2.09 o 
   0  17   1       11.49       12.89      1.33 o 
   1  17   1       38.57       46.08      1.75 o 
   2  17   1      141.27      141.99      3.64 o 
   3  17   1        0.24        1.90      1.30 o 
   4  17   1        0.15       -1.15      1.15 o 
   5  17   1        2.82        4.71      1.67 o 
   6  17   1       21.79       29.09      2.77 o 
  -7  18   1        0.60       11.51      4.36 o 
  -6  18   1        1.64        0.77      1.38 o 
  -5  18   1        2.60        2.67      1.29 o 
  -4  18   1        9.07        8.79      1.76 o 
  -3  18   1        1.11        1.82      1.53 o 
  -2  18   1       69.93       76.26      2.74 o 
  -1  18   1        4.23        2.70      1.02 o 
   0  18   1      298.68      295.96      5.05 o 
   1  18   1       40.24       39.27      2.16 o 
   2  18   1        5.41        7.29      1.58 o 
   3  18   1       66.97       74.74      3.62 o 
   4  18   1       34.41       38.66      3.87 o 
   5  18   1       34.61       38.27      3.27 o 
   6  18   1        4.11        6.65      2.55 o 
  -6  19   1        2.87        3.81      2.79 o 
  -5  19   1        7.43        8.54      1.94 o 
  -4  19   1        6.65        7.82      1.94 o 
  -3  19   1       22.49       19.61      2.34 o 
  -2  19   1       77.68       74.55      3.40 o 
  -1  19   1       21.12       17.78      2.73 o 
   0  19   1        5.40        9.34      1.43 o 
   1  19   1       36.54       38.45      2.42 o 
   2  19   1       86.25       92.67      3.65 o 
   3  19   1        1.42        1.52      1.71 o 
   4  19   1        7.97       11.38      2.59 o 
   5  19   1        2.49        3.16      1.75 o 
  -6  20   1        4.15        5.32      3.14 o 
  -5  20   1        1.33        1.61      1.54 o 
  -4  20   1       41.37       41.88      3.38 o 
  -3  20   1       47.54       51.60      3.32 o 
  -2  20   1        1.60        1.92      1.46 o 
  -1  20   1       48.65       48.64      4.38 o 
   0  20   1       21.54       22.84      2.28 o 
   1  20   1        4.99        2.16      1.75 o 
   2  20   1        3.18        1.22      1.63 o 
   3  20   1        0.17        1.31      1.41 o 
   4  20   1        3.85        3.99      1.44 o 
   5  20   1        8.81       10.75      3.06 o 
  -5  21   1       11.53       11.98      6.40 o 
  -4  21   1        0.88        1.25      1.57 o 
  -3  21   1        2.18        0.62      1.35 o 
  -2  21   1       29.37       26.75      3.52 o 
  -1  21   1       58.23       61.34      4.93 o 
   0  21   1        0.62        3.59      2.80 o 
   1  21   1        5.16        3.60      3.47 o 
   2  21   1        4.05        1.99      3.48 o 
   3  21   1       31.53       31.63      4.30 o 
   4  21   1        3.54        4.64      1.59 o 
  -4  22   1        1.38        1.41      1.64 o 
  -3  22   1       20.16       17.47      3.02 o 
  -2  22   1       13.73       22.46      3.33 o 
  -1  22   1        0.01       -1.12      2.56 o 
   0  22   1       39.32       46.46      6.81 o 
   1  22   1       70.79       84.67      7.16 o 
   2  22   1        0.04       -1.53      1.53 o 
   3  22   1       11.05       16.77      4.90 o 
  -3  23   1        0.17       -0.77      2.30 o 
  -2  23   1       15.14       12.20      2.82 o 
  -1  23   1       32.40       45.56      4.67 o 
   0  23   1        1.65        0.40      3.42 o 
   1  23   1        4.35        4.42      3.84 o 
   2  23   1        5.13        3.58      2.20 o 
  -2  24   1        0.75       -2.69      2.74 o 
  -1  24   1        8.02        5.66      3.73 o 
   0  24   1        0.66       -0.24      4.64 o 
   1  24   1        3.56        0.83      3.35 o 
 -10   0   2        0.09        0.82      2.91 o 
  -9   0   2        3.73        5.59      3.08 o 
  -8   0   2       17.15       16.28      2.74 o 
  -7   0   2       27.63       31.40      3.16 o 
  -6   0   2      139.16      144.64      6.27 o 
  -5   0   2       60.23       60.77      2.83 o 
  -4   0   2       23.94       38.96      1.52 o 
  -3   0   2        5.88        8.55      0.56 o 
  -2   0   2    10621.96    10733.30    110.27 o 
  -1   0   2      116.72      121.96      1.79 o 
   0   0   2    11025.91    10340.97    249.10 o 
   1   0   2        0.85       -0.30      0.30 o 
   2   0   2        6.96       15.25      2.16 o 
   3   0   2       71.81       62.49      2.22 o 
   4   0   2       46.85       55.16      2.44 o 
   5   0   2       67.50       67.56      2.92 o 
   6   0   2       20.48       21.90      2.78 o 
   7   0   2        0.04        1.18      1.49 o 
   8   0   2        5.02        1.78      3.31 o 
   9   0   2       10.07       12.39      4.68 o 
 -10   1   2        2.10        3.44      2.18 o 
  -9   1   2        1.45        2.83      1.54 o 
  -8   1   2        8.43        6.35      1.24 o 
  -7   1   2        0.77       -0.81      1.02 o 
  -6   1   2       19.08       22.43      1.62 o 
  -5   1   2        1.78        1.11      0.53 o 
  -4   1   2     1485.64     1588.11     14.29 o 
  -3   1   2      135.22      153.40      1.76 o 
  -2   1   2     3695.69     3737.27     32.36 o 
  -1   1   2      201.83      224.82      2.54 o 
   0   1   2      536.87      555.57      3.97 o 
   1   1   2      245.55      237.52      2.51 o 
   2   1   2      483.92      528.24      5.31 o 
   3   1   2       98.91       83.52      1.55 o 
   4   1   2        4.08        5.73      0.75 o 
   5   1   2        0.05        0.17      0.69 o 
   6   1   2        0.11        0.52      0.82 o 
   7   1   2       12.26       12.47      2.00 o 
   8   1   2        1.15        1.54      2.60 o 
   9   1   2        0.69        0.64      2.30 o 
 -10   2   2        1.97        3.77      3.59 o 
  -9   2   2        2.35        2.20      2.58 o 
  -8   2   2        0.01        0.10      0.91 o 
  -7   2   2        8.36        9.38      2.15 o 
  -6   2   2      129.77      136.94      4.74 o 
  -5   2   2       17.21       20.23      1.36 o 
  -4   2   2      895.50      942.14      9.11 o 
  -3   2   2      641.36      686.29      5.01 o 
  -2   2   2       71.69       66.00      0.95 o 
  -1   2   2      286.31      282.67      2.27 o 
   0   2   2      640.97      645.84      4.84 o 
   1   2   2       74.88       74.70      1.14 o 
   2   2   2        6.90        5.05      0.54 o 
   3   2   2       34.69       31.76      1.20 o 
   4   2   2        0.13        0.91      0.51 o 
   5   2   2       11.94       10.65      1.20 o 
   6   2   2        0.07        0.68      0.83 o 
   7   2   2        2.61        3.46      1.25 o 
   8   2   2        0.02        0.09      1.91 o 
   9   2   2        0.01       -0.55      2.23 o 
 -10   3   2        0.04       -0.24      1.81 o 
  -9   3   2        3.26        2.51      1.54 o 
  -8   3   2       21.82       19.29      2.74 o 
  -7   3   2       22.45       20.18      1.84 o 
  -6   3   2      268.22      275.65      5.05 o 
  -5   3   2      458.82      468.45      7.33 o 
  -4   3   2      135.13      124.03      1.87 o 
  -3   3   2      206.00      211.76      2.26 o 
  -2   3   2      586.49      600.34      5.24 o 
  -1   3   2     1216.50     1264.38      9.21 o 
   0   3   2      111.46      101.40      1.19 o 
   1   3   2       36.10       38.58      0.85 o 
   2   3   2      190.15      172.22      2.26 o 
   3   3   2      177.88      166.45      2.74 o 
   4   3   2       48.82       40.80      1.49 o 
   5   3   2       23.38       17.96      1.46 o 
   6   3   2       19.10       20.91      1.70 o 
   7   3   2        1.80        2.71      1.25 o 
   8   3   2        2.61        0.75      2.07 o 
   9   3   2        1.25        1.56      2.33 o 
 -10   4   2        0.92       -0.29      2.07 o 
  -9   4   2       19.51       18.02      2.63 o 
  -8   4   2       16.03       15.00      2.13 o 
  -7   4   2      110.63      107.45      6.99 o 
  -6   4   2        3.41        2.78      0.97 o 
  -5   4   2       14.05       18.02      1.26 o 
  -4   4   2      764.72      772.50      7.45 o 
  -3   4   2     1293.60     1296.28      9.06 o 
  -2   4   2      481.89      478.25      3.58 o 
  -1   4   2      670.89      626.23      4.77 o 
   0   4   2      331.83      368.44      3.02 o 
   1   4   2      549.73      579.61      4.80 o 
   2   4   2       38.61       41.05      1.10 o 
   3   4   2       18.70       19.59      0.99 o 
   4   4   2        0.30       -0.01      0.51 o 
   5   4   2       27.75       30.73      1.31 o 
   6   4   2        0.35       -0.11      0.97 o 
   7   4   2        0.82        0.66      1.32 o 
   8   4   2        0.58       -0.79      2.02 o 
   9   4   2        0.76       -1.45      2.21 o 
 -10   5   2        0.24       -0.35      2.14 o 
  -9   5   2        4.10        5.55      1.83 o 
  -8   5   2        1.35        3.41      1.37 o 
  -7   5   2        0.13        1.54      1.28 o 
  -6   5   2       60.87       57.16      2.01 o 
  -5   5   2      214.29      214.49      3.07 o 
  -4   5   2        0.11        2.14      0.49 o 
  -3   5   2      163.94      155.41      1.62 o 
  -2   5   2      731.31      747.92      5.19 o 
  -1   5   2     1270.82     1344.47     10.97 o 
   0   5   2       98.83       87.82      1.36 o 
   1   5   2      656.37      652.07      5.72 o 
   2   5   2        0.16        0.39      0.32 o 
   3   5   2        2.09        3.06      0.53 o 
   4   5   2       66.76       68.78      2.16 o 
   5   5   2       11.46       16.01      1.15 o 
   6   5   2       24.25       23.13      1.83 o 
   7   5   2       30.02       37.81      4.02 o 
   8   5   2        0.74        0.37      2.16 o 
   9   5   2        4.79        0.31      2.30 o 
 -10   6   2        1.81        2.68      2.28 o 
  -9   6   2        6.88        7.59      2.05 o 
  -8   6   2       16.28       15.00      2.18 o 
  -7   6   2        0.01       -1.02      1.02 o 
  -6   6   2       79.13       90.09      3.48 o 
  -5   6   2        4.30        4.70      0.77 o 
  -4   6   2      139.60      154.71      1.75 o 
  -3   6   2      153.10      172.45      1.85 o 
  -2   6   2      510.71      529.76      4.55 o 
  -1   6   2      195.57      211.28      2.23 o 
   0   6   2      112.18      107.32      1.71 o 
   1   6   2       68.84       68.08      1.41 o 
   2   6   2      268.60      290.53      3.36 o 
   3   6   2        5.82        5.16      0.97 o 
   4   6   2      112.92      106.72      3.40 o 
   5   6   2       25.47       24.83      1.43 o 
   6   6   2        0.58        1.07      1.03 o 
   7   6   2        3.53        4.73      2.87 o 
   8   6   2        3.69        4.69      2.37 o 
 -10   7   2        3.19        2.61      2.37 o 
  -9   7   2        1.08        0.55      1.36 o 
  -8   7   2       60.17       58.69      4.13 o 
  -7   7   2        5.06        5.48      2.75 o 
  -6   7   2      193.96      204.96      4.18 o 
  -5   7   2        6.99       10.54      0.95 o 
  -4   7   2       31.33       32.74      1.14 o 
  -3   7   2        1.86        6.02      0.39 o 
  -2   7   2      412.81      412.35      3.77 o 
  -1   7   2        0.31        0.46      0.24 o 
   0   7   2     1331.17     1437.59     12.28 o 
   1   7   2       40.99       29.55      1.08 o 
   2   7   2      210.02      197.78      2.68 o 
   3   7   2      120.66      117.29      2.18 o 
   4   7   2        0.51        0.24      0.60 o 
   5   7   2       36.30       31.86      1.57 o 
   6   7   2        9.72        8.23      1.35 o 
   7   7   2        2.36        0.97      3.37 o 
   8   7   2        3.12        1.30      2.19 o 
 -10   8   2       30.60       25.05      4.04 o 
  -9   8   2        0.19        0.82      1.51 o 
  -8   8   2       80.11       87.06      5.82 o 
  -7   8   2        1.73        1.81      1.76 o 
  -6   8   2        0.66        0.05      1.15 o 
  -5   8   2        2.13        3.31      0.52 o 
  -4   8   2      237.88      243.10      2.77 o 
  -3   8   2      192.02      210.63      2.05 o 
  -2   8   2       22.28       28.31      0.81 o 
  -1   8   2      488.88      529.65      4.35 o 
   0   8   2      348.07      318.62      3.20 o 
   1   8   2      102.95      118.91      1.79 o 
   2   8   2       93.29       89.81      1.67 o 
   3   8   2       12.29       10.93      0.83 o 
   4   8   2        0.04        0.92      0.63 o 
   5   8   2        0.45        0.64      0.89 o 
   6   8   2        0.29       -0.07      1.47 o 
   7   8   2        0.09        3.28      1.73 o 
   8   8   2        0.32       -0.39      2.66 o 
  -9   9   2        0.01       -1.06      1.38 o 
  -8   9   2        0.93       -0.42      1.63 o 
  -7   9   2        5.03        6.34      1.12 o 
  -6   9   2        5.18        3.99      0.84 o 
  -5   9   2      132.86      147.74      2.62 o 
  -4   9   2      219.60      225.97      3.18 o 
  -3   9   2      173.15      171.73      2.52 o 
  -2   9   2     1163.32     1176.28     11.21 o 
  -1   9   2      127.99      114.87      1.67 o 
   0   9   2        0.53        0.43      0.36 o 
   1   9   2      199.06      211.40      2.59 o 
   2   9   2      373.49      350.71      3.78 o 
   3   9   2        0.01        0.46      0.55 o 
   4   9   2        5.33        4.29      0.83 o 
   5   9   2        0.73        1.48      0.69 o 
   6   9   2       16.39       21.69      2.57 o 
   7   9   2        0.02        0.42      1.48 o 
   8   9   2        4.30        5.96      2.50 o 
  -9  10   2        8.28        4.97      1.87 o 
  -8  10   2        5.92        6.40      2.29 o 
  -7  10   2       65.31       63.62      3.32 o 
  -6  10   2       73.11       83.80      3.48 o 
  -5  10   2       39.49       36.78      1.49 o 
  -4  10   2      191.51      201.57      3.01 o 
  -3  10   2      251.56      257.35      3.79 o 
  -2  10   2      291.17      244.96      2.96 o 
  -1  10   2      144.27      142.94      2.20 o 
   0  10   2     1067.18      987.32      7.03 o 
   1  10   2      326.81      314.35      3.44 o 
   2  10   2       22.33       22.77      1.27 o 
   3  10   2      153.88      157.29      2.76 o 
   4  10   2      221.09      218.43      3.78 o 
   5  10   2        0.10        2.09      1.32 o 
   6  10   2       24.59       22.92      1.92 o 
   7  10   2        1.49       -1.69      2.23 o 
   8  10   2        0.01        2.98      1.98 o 
  -9  11   2        5.07        3.65      1.82 o 
  -8  11   2       13.96       15.41      2.79 o 
  -7  11   2        0.12        0.45      1.34 o 
  -6  11   2       24.39       24.42      1.66 o 
  -5  11   2      154.86      155.46      3.11 o 
  -4  11   2       36.10       32.67      2.87 o 
  -3  11   2        7.41        6.55      0.74 o 
  -2  11   2      117.16      102.77      1.89 o 
  -1  11   2     1058.96     1028.31      8.29 o 
   0  11   2      550.77      543.69      4.76 o 
   1  11   2      319.84      315.65      3.50 o 
   2  11   2      793.29      783.90      7.57 o 
   3  11   2       89.34       90.20      2.59 o 
   4  11   2       32.05       27.16      1.62 o 
   5  11   2       63.85       61.98      2.68 o 
   6  11   2        3.48        4.78      1.80 o 
   7  11   2        6.58       -3.43      6.38 o 
   8  11   2        1.88        4.84      3.62 o 
  -9  12   2        1.64        4.49      2.22 o 
  -8  12   2        0.49       -0.25      2.30 o 
  -7  12   2        0.01        0.95      1.12 o 
  -6  12   2       11.79       13.83      1.75 o 
  -5  12   2      111.32      115.92      3.13 o 
  -4  12   2        4.07        2.93      0.85 o 
  -3  12   2     1202.43     1169.53     13.86 o 
  -2  12   2      362.68      366.61      4.09 o 
  -1  12   2      194.50      191.44      2.68 o 
   0  12   2      530.81      527.46      5.15 o 
   1  12   2      625.04      578.22      5.14 o 
   2  12   2        0.01       -0.58      0.58 o 
   3  12   2      301.48      279.96      5.52 o 
   4  12   2       20.16       20.94      1.51 o 
   5  12   2       14.56       12.72      1.65 o 
   6  12   2        3.40        2.39      1.21 o 
   7  12   2        0.27        1.97      4.36 o 
  -8  13   2        3.17        1.20      2.01 o 
  -7  13   2       22.72       19.38      3.18 o 
  -6  13   2       48.61       39.60      4.44 o 
  -5  13   2      137.92      125.32      3.20 o 
  -4  13   2      351.99      336.17      7.25 o 
  -3  13   2       19.41       25.79      1.68 o 
  -2  13   2      387.97      364.69      4.88 o 
  -1  13   2     1201.43     1136.65     10.05 o 
   0  13   2        0.40        0.98      0.53 o 
   1  13   2      377.10      366.61      4.60 o 
   2  13   2       18.42       16.36      1.33 o 
   3  13   2        0.86        1.96      0.81 o 
   4  13   2        2.44        1.88      0.72 o 
   5  13   2        2.89        2.67      1.16 o 
   6  13   2        6.50       10.03      1.80 o 
   7  13   2        0.83        4.23      2.49 o 
  -8  14   2        2.72        9.14      4.70 o 
  -7  14   2       24.99       19.71      4.78 o 
  -6  14   2       23.49       17.41      1.77 o 
  -5  14   2        0.13        0.67      0.80 o 
  -4  14   2        5.08        1.75      0.88 o 
  -3  14   2      202.38      183.72      4.43 o 
  -2  14   2      154.40      148.36      2.80 o 
  -1  14   2       25.05       19.37      1.21 o 
   0  14   2      142.49      122.75      2.41 o 
   1  14   2       53.62       54.47      1.72 o 
   2  14   2       11.43        9.75      1.07 o 
   3  14   2        3.01        2.60      1.07 o 
   4  14   2       25.32       20.61      6.74 o 
   5  14   2       13.93       10.71      1.65 o 
   6  14   2        3.72        5.90      1.43 o 
   7  14   2        3.64        7.15      4.42 o 
  -8  15   2       16.15       15.01      5.29 o 
  -7  15   2        0.43        3.11      5.92 o 
  -6  15   2       14.75       14.48      2.53 o 
  -5  15   2       12.30        8.04      1.60 o 
  -4  15   2        5.02        2.64      0.88 o 
  -3  15   2        0.91       -0.03      1.14 o 
  -2  15   2        4.58        3.40      0.81 o 
  -1  15   2       14.14       15.59      1.26 o 
   0  15   2       42.71       39.34      1.52 o 
   1  15   2       72.12       55.46      1.81 o 
   2  15   2        0.03        0.85      0.74 o 
   3  15   2       66.88       55.33      2.42 o 
   4  15   2        6.71        7.41      1.85 o 
   5  15   2        0.11        0.35      1.30 o 
   6  15   2        1.01        0.62      1.41 o 
   7  15   2        0.08       -0.07      3.24 o 
  -8  16   2        0.36       -0.88      3.51 o 
  -7  16   2        0.22        1.42      2.65 o 
  -6  16   2        9.47        7.46      2.14 o 
  -5  16   2        0.58        1.71      2.07 o 
  -4  16   2       28.81       26.27      2.37 o 
  -3  16   2        7.97        4.79      1.00 o 
  -2  16   2        1.04        0.75      0.79 o 
  -1  16   2      234.08      208.06      3.78 o 
   0  16   2       32.81       30.72      1.41 o 
   1  16   2      274.13      243.97      3.77 o 
   2  16   2      130.09      117.66      3.30 o 
   3  16   2        7.60        3.87      1.42 o 
   4  16   2       15.94       12.60      1.94 o 
   5  16   2        1.17        1.37      1.45 o 
   6  16   2        0.27        0.60      1.38 o 
  -7  17   2        0.18        2.70      3.63 o 
  -6  17   2        0.00       -0.06      1.26 o 
  -5  17   2        6.29        9.11      1.78 o 
  -4  17   2        0.48        0.89      1.11 o 
  -3  17   2       56.02       56.94      3.01 o 
  -2  17   2        4.33        1.99      1.07 o 
  -1  17   2       60.17       59.44      2.33 o 
   0  17   2       74.90       73.31      2.40 o 
   1  17   2       43.36       46.73      2.19 o 
   2  17   2        7.59        4.81      1.01 o 
   3  17   2       56.49       57.05      3.20 o 
   4  17   2        8.09        9.93      2.48 o 
   5  17   2        0.24        0.78      1.47 o 
   6  17   2        2.78        1.70      1.60 o 
  -7  18   2        3.97       -3.11      3.11 o 
  -6  18   2       27.60       36.35      2.77 o 
  -5  18   2       16.00       15.37      2.24 o 
  -4  18   2       23.98       28.00      2.63 o 
  -3  18   2       43.59       43.63      4.45 o 
  -2  18   2       52.73       59.55      3.05 o 
  -1  18   2        4.73        2.19      1.09 o 
   0  18   2       24.93       28.28      1.86 o 
   1  18   2        6.41        2.30      0.87 o 
   2  18   2        3.61        3.31      1.36 o 
   3  18   2      132.47      144.95      4.98 o 
   4  18   2        0.00        3.25      1.90 o 
   5  18   2      113.84      115.88      6.85 o 
  -6  19   2        0.22        1.80      1.40 o 
  -5  19   2        1.38        1.85      1.36 o 
  -4  19   2        0.04       -0.60      1.17 o 
  -3  19   2        1.57        0.06      1.24 o 
  -2  19   2        1.21        0.96      1.15 o 
  -1  19   2        0.01        1.61      1.47 o 
   0  19   2       12.62       12.77      1.58 o 
   1  19   2       11.88       12.75      1.56 o 
   2  19   2        2.68        0.46      1.57 o 
   3  19   2       10.11        9.36      1.87 o 
   4  19   2        5.87        6.85      2.22 o 
   5  19   2        0.01       -0.22      1.55 o 
  -6  20   2        1.79       -1.01      1.68 o 
  -5  20   2       12.62       13.78      2.59 o 
  -4  20   2        8.64       10.14      2.06 o 
  -3  20   2       32.51       39.92      6.10 o 
  -2  20   2        2.04        1.26      1.68 o 
  -1  20   2       33.37       30.87      3.47 o 
   0  20   2        4.49        5.63      1.98 o 
   1  20   2       45.75       43.48      5.57 o 
   2  20   2       41.57       44.46      4.38 o 
   3  20   2       57.75       52.29      4.39 o 
   4  20   2       20.58       23.21      3.46 o 
  -5  21   2       10.29       11.65      2.88 o 
  -4  21   2        0.49        1.43      1.54 o 
  -3  21   2        1.55        2.62      2.44 o 
  -2  21   2        0.23        2.99      1.68 o 
  -1  21   2       12.95       12.96      2.79 o 
   0  21   2        3.59        5.72      2.64 o 
   1  21   2        2.11        1.12      1.87 o 
   2  21   2        0.29       -0.98      1.79 o 
   3  21   2       21.35       18.91      3.10 o 
   4  21   2        2.65        3.41      1.80 o 
  -4  22   2        0.98        0.50      1.51 o 
  -3  22   2        8.79        8.51      1.84 o 
  -2  22   2        1.19        0.04      1.62 o 
  -1  22   2       31.20       38.32      4.22 o 
   0  22   2        2.04        3.30      2.48 o 
   1  22   2      170.15      204.11     11.83 o 
   2  22   2        0.88        0.00      1.88 o 
   3  22   2       75.24       97.27      5.64 o 
  -3  23   2       14.16       16.78      2.93 o 
  -2  23   2       17.78       16.64      3.01 o 
  -1  23   2      122.15      116.20      6.31 o 
   0  23   2        6.89       14.27      4.37 o 
   1  23   2       42.71       53.96      7.61 o 
   2  23   2       19.01       13.09      4.77 o 
  -2  24   2       41.11       52.20      7.12 o 
  -1  24   2       39.15       50.80      5.06 o 
   0  24   2       70.30       87.66      8.70 o 
 -10   1   3        0.62        0.29      1.67 o 
  -9   1   3        2.13        3.73      1.58 o 
  -8   1   3        8.40        8.22      2.07 o 
  -7   1   3       10.48       10.01      1.30 o 
  -6   1   3        0.85       -0.17      0.61 o 
  -5   1   3      207.50      212.71      4.44 o 
  -4   1   3       82.05       92.32      1.47 o 
  -3   1   3      170.14      158.48      1.46 o 
  -2   1   3      251.73      237.14      2.11 o 
  -1   1   3      177.63      149.45      1.92 o 
   0   1   3     3495.26     3515.32     30.87 o 
   1   1   3      715.94      683.55      5.62 o 
   2   1   3      710.76      720.69      7.09 o 
   3   1   3      198.83      197.76      3.14 o 
   4   1   3       21.07       23.91      1.57 o 
   5   1   3        0.59        0.01      0.67 o 
   6   1   3        1.86        1.01      0.83 o 
   7   1   3        0.01        0.58      2.09 o 
   8   1   3        0.01        1.39      2.27 o 
 -10   2   3        0.04        0.61      1.48 o 
  -9   2   3       13.89       11.46      2.18 o 
  -8   2   3       12.71       10.67      1.69 o 
  -7   2   3       65.77       71.15      3.14 o 
  -6   2   3      165.11      158.33      3.53 o 
  -5   2   3       22.19       23.19      1.09 o 
  -4   2   3        0.67        0.19      0.30 o 
  -3   2   3      637.09      614.62      4.64 o 
  -2   2   3     3361.44     3465.97     24.36 o 
  -1   2   3      151.56      164.18      1.78 o 
   0   2   3      873.44      862.71      6.14 o 
   1   2   3      359.48      371.99      3.29 o 
   2   2   3      208.81      196.92      2.88 o 
   3   2   3       69.96       82.62      1.98 o 
   4   2   3       14.19       12.46      1.16 o 
   5   2   3       22.04       22.03      1.68 o 
   6   2   3        2.17        3.13      0.89 o 
   7   2   3        8.24        7.97      2.51 o 
   8   2   3        0.38        0.40      2.05 o 
 -10   3   3        2.08        0.70      1.63 o 
  -9   3   3        0.99        1.95      1.44 o 
  -8   3   3        7.30        7.29      1.40 o 
  -7   3   3       36.02       34.11      2.62 o 
  -6   3   3       22.34       20.87      1.51 o 
  -5   3   3      243.48      257.04      3.65 o 
  -4   3   3     1013.09      953.02     11.50 o 
  -3   3   3      637.47      651.43      6.38 o 
  -2   3   3      353.61      333.07      3.44 o 
  -1   3   3     3059.69     3024.54     29.65 o 
   0   3   3      915.91      944.44      7.53 o 
   1   3   3       81.27       94.40      1.61 o 
   2   3   3       24.39       22.58      0.99 o 
   3   3   3      176.65      199.31      4.30 o 
   4   3   3       86.98       93.97      2.38 o 
   5   3   3       33.09       39.45      1.55 o 
   6   3   3        9.12        8.42      1.24 o 
   7   3   3       27.23       25.12      3.57 o 
   8   3   3        0.00        1.65      2.14 o 
 -10   4   3        0.23       -1.65      1.65 o 
  -9   4   3        0.04       -1.27      1.53 o 
  -8   4   3        0.13        0.08      0.89 o 
  -7   4   3        0.26        1.06      0.96 o 
  -6   4   3        0.07       -0.16      0.58 o 
  -5   4   3      402.76      410.03      5.09 o 
  -4   4   3      203.43      226.34      2.36 o 
  -3   4   3     1854.08     1836.79     18.68 o 
  -2   4   3     2063.71     2060.36     14.28 o 
  -1   4   3      821.06      851.76     10.47 o 
   0   4   3      156.21      147.95      1.77 o 
   1   4   3     2087.29     2130.18     16.23 o 
   2   4   3      379.46      426.34      4.59 o 
   3   4   3       27.02       27.04      1.38 o 
   4   4   3       61.25       59.88      1.95 o 
   5   4   3      152.80      158.89      3.08 o 
   6   4   3        0.34        1.94      1.68 o 
   7   4   3       12.13       11.98      3.33 o 
   8   4   3        0.08       -1.95      2.85 o 
 -10   5   3       10.62        8.87      2.20 o 
  -9   5   3        0.21       -0.78      1.64 o 
  -8   5   3       64.43       55.96      2.84 o 
  -7   5   3        8.74       10.09      2.12 o 
  -6   5   3      158.39      164.24      4.54 o 
  -5   5   3       24.66       23.71      0.89 o 
  -4   5   3      326.93      340.88      3.10 o 
  -3   5   3     1397.02     1425.04     13.49 o 
  -2   5   3      100.46       96.47      1.70 o 
  -1   5   3     4905.39     5074.35     44.01 o 
   0   5   3     1636.71     1593.94     10.88 o 
   1   5   3       17.31       19.75      1.19 o 
   2   5   3      257.36      245.97      3.14 o 
   3   5   3      555.10      563.52      5.84 o 
   4   5   3        7.53       11.44      1.13 o 
   5   5   3       28.76       27.47      1.55 o 
   6   5   3        2.60        4.98      1.13 o 
   7   5   3        3.92        3.34      2.04 o 
   8   5   3        0.02        1.28      4.44 o 
 -10   6   3        7.18        5.42      2.47 o 
  -9   6   3        4.35        1.36      1.76 o 
  -8   6   3        7.96        7.84      1.59 o 
  -7   6   3        9.44        8.18      1.41 o 
  -6   6   3        0.76       -0.02      0.54 o 
  -5   6   3      138.05      141.44      2.26 o 
  -4   6   3      117.60      134.43      1.67 o 
  -3   6   3      629.87      615.18      4.55 o 
  -2   6   3      803.64      868.44      6.18 o 
  -1   6   3      351.74      358.30      3.58 o 
   0   6   3       17.46       25.55      0.86 o 
   1   6   3     2060.67     2040.33     16.16 o 
   2   6   3      229.32      234.46      3.12 o 
   3   6   3      202.76      195.25      3.01 o 
   4   6   3       30.51       27.81      1.76 o 
   5   6   3        0.01        0.42      0.71 o 
   6   6   3        5.30        8.03      1.57 o 
   7   6   3        0.53        1.44      1.60 o 
   8   6   3        4.35        4.25      3.34 o 
 -10   7   3        5.36        2.09      1.75 o 
  -9   7   3        1.89       -0.35      1.71 o 
  -8   7   3        3.93        3.01      1.41 o 
  -7   7   3        0.79        0.40      1.45 o 
  -6   7   3        0.64        0.39      0.56 o 
  -5   7   3        0.59        1.21      0.45 o 
  -4   7   3       85.47       85.72      1.14 o 
  -3   7   3      184.41      212.31      2.12 o 
  -2   7   3        7.58       15.26      0.62 o 
  -1   7   3     1367.97     1434.88     11.23 o 
   0   7   3      622.01      671.54      6.75 o 
   1   7   3      196.43      225.61      2.92 o 
   2   7   3      140.57      152.26      2.47 o 
   3   7   3       28.96       23.98      1.28 o 
   4   7   3        6.33        7.17      0.96 o 
   5   7   3       37.18       36.24      1.78 o 
   6   7   3        5.95        6.96      1.42 o 
   7   7   3       11.97       15.07      2.49 o 
   8   7   3        0.00       -1.69      1.69 o 
 -10   8   3        0.60        1.10      1.67 o 
  -9   8   3        1.36        0.28      1.80 o 
  -8   8   3        4.06        4.12      1.81 o 
  -7   8   3        5.56        7.44      1.64 o 
  -6   8   3       25.11       23.50      1.51 o 
  -5   8   3        3.01        3.59      0.61 o 
  -4   8   3        0.65        1.04      0.28 o 
  -3   8   3       37.70       32.89      0.83 o 
  -2   8   3      786.68      815.75      5.77 o 
  -1   8   3       22.62       20.52      0.85 o 
   0   8   3      643.27      654.42      6.06 o 
   1   8   3      267.94      247.39      3.16 o 
   2   8   3        1.73        1.67      0.68 o 
   3   8   3      102.67       98.96      2.22 o 
   4   8   3        6.08        4.16      0.87 o 
   5   8   3       22.26       26.56      1.69 o 
   6   8   3        0.24        3.50      1.76 o 
   7   8   3        0.35        1.58      1.79 o 
   8   8   3        0.05       -0.09      1.79 o 
 -10   9   3        0.79        0.72      1.72 o 
  -9   9   3        3.51        2.02      2.09 o 
  -8   9   3        0.00        1.30      1.71 o 
  -7   9   3        4.47        4.12      1.15 o 
  -6   9   3        1.20        0.93      0.64 o 
  -5   9   3       12.48       11.31      1.15 o 
  -4   9   3      291.84      287.39      3.16 o 
  -3   9   3        0.02        0.04      0.29 o 
  -2   9   3      541.36      548.56      4.52 o 
  -1   9   3        0.60        0.28      0.35 o 
   0   9   3       10.31        6.49      0.53 o 
   1   9   3       65.44       70.69      1.77 o 
   2   9   3       58.17       52.69      1.65 o 
   3   9   3        9.88        8.86      0.91 o 
   4   9   3        4.60        2.34      0.80 o 
   5   9   3        1.67        4.42      0.99 o 
   6   9   3        1.71        2.22      1.69 o 
   7   9   3        0.36       -0.42      1.71 o 
   8   9   3        0.44       -1.66      1.71 o 
 -10  10   3        6.69        6.53      3.25 o 
  -9  10   3        0.03       -1.42      1.73 o 
  -8  10   3       13.60       15.38      2.73 o 
  -7  10   3        2.65        2.89      1.18 o 
  -6  10   3       26.26       21.90      1.68 o 
  -5  10   3       37.59       31.56      1.71 o 
  -4  10   3      257.91      253.31      5.70 o 
  -3  10   3       88.48       86.19      1.94 o 
  -2  10   3        5.90        5.88      0.60 o 
  -1  10   3        0.14        0.31      0.34 o 
   0  10   3        2.40        3.69      0.50 o 
   1  10   3      104.52      114.60      1.99 o 
   2  10   3       43.29       41.26      1.55 o 
   3  10   3      363.70      382.53      5.85 o 
   4  10   3        3.60        1.27      0.75 o 
   5  10   3       82.07       79.83      2.44 o 
   6  10   3        0.02        0.15      1.13 o 
   7  10   3        3.12        0.14      3.00 o 
  -9  11   3        2.32       -1.26      1.77 o 
  -8  11   3       17.85       17.61      2.96 o 
  -7  11   3        5.17        9.18      2.48 o 
  -6  11   3      115.24      116.19      3.83 o 
  -5  11   3       15.72       16.82      1.18 o 
  -4  11   3        8.02        7.83      1.17 o 
  -3  11   3      136.60      127.85      2.31 o 
  -2  11   3        5.66        6.03      0.64 o 
  -1  11   3       32.71       34.91      1.21 o 
   0  11   3       38.62       36.19      1.28 o 
   1  11   3      126.36      121.97      2.10 o 
   2  11   3        6.55        4.10      0.76 o 
   3  11   3        1.36       -0.33      0.73 o 
   4  11   3       43.25       42.86      2.24 o 
   5  11   3       44.30       54.77      2.79 o 
   6  11   3        6.60        3.59      1.63 o 
   7  11   3       12.38       14.66      7.09 o 
  -9  12   3        3.69        4.09      3.06 o 
  -8  12   3        2.38        6.01      1.58 o 
  -7  12   3       29.66       29.60      2.38 o 
  -6  12   3        1.32       -0.86      1.21 o 
  -5  12   3       92.03      101.06      3.10 o 
  -4  12   3        2.68        3.03      0.89 o 
  -3  12   3      208.62      207.85      3.87 o 
  -2  12   3       58.43       58.31      1.53 o 
  -1  12   3      593.00      588.05      5.61 o 
   0  12   3        1.79       -0.41      0.42 o 
   1  12   3      217.71      215.33      2.93 o 
   2  12   3       80.59       67.76      1.93 o 
   3  12   3        3.41        2.49      0.87 o 
   4  12   3        1.59        0.02      1.34 o 
   5  12   3       11.34       13.50      1.78 o 
   6  12   3        2.69        1.85      1.55 o 
   7  12   3       12.01       10.41      3.06 o 
  -9  13   3        0.17       -2.12      2.61 o 
  -8  13   3        0.30        0.17      1.08 o 
  -7  13   3        1.68        2.42      1.28 o 
  -6  13   3        1.70        0.07      1.79 o 
  -5  13   3       74.13       60.03      3.15 o 
  -4  13   3       12.53        8.33      1.01 o 
  -3  13   3      249.09      235.38      3.88 o 
  -2  13   3       25.18       23.33      1.27 o 
  -1  13   3      270.69      250.92      3.32 o 
   0  13   3      158.02      142.03      2.43 o 
   1  13   3      200.74      201.75      2.81 o 
   2  13   3        6.39        3.19      0.75 o 
   3  13   3       29.13       26.93      1.90 o 
   4  13   3        3.57        1.72      1.65 o 
   5  13   3        5.71        3.40      1.67 o 
   6  13   3        0.19       -1.22      2.56 o 
   7  13   3        5.39        4.86      3.88 o 
  -8  14   3        0.29        5.55      3.71 o 
  -7  14   3        1.59        1.74      1.23 o 
  -6  14   3        0.08        6.42      3.64 o 
  -5  14   3        8.68        4.45      1.26 o 
  -4  14   3       14.20       14.12      1.88 o 
  -3  14   3      204.27      183.17      3.87 o 
  -2  14   3       15.41       15.90      1.32 o 
  -1  14   3      657.75      625.33      6.62 o 
   0  14   3        3.28        5.03      0.77 o 
   1  14   3      479.31      483.82      6.27 o 
   2  14   3        2.61        1.93      0.74 o 
   3  14   3       83.59       88.56      2.94 o 
   4  14   3        1.39        3.91      0.95 o 
   5  14   3        4.41        4.16      1.28 o 
   6  14   3        0.51        0.23      1.26 o 
  -8  15   3        0.20        0.85      1.19 o 
  -7  15   3        4.19        8.95      3.52 o 
  -6  15   3        4.09       -0.07      1.49 o 
  -5  15   3        1.86        1.34      1.10 o 
  -4  15   3        1.49        2.57      0.89 o 
  -3  15   3        0.06       -0.10      0.69 o 
  -2  15   3        1.36        1.76      0.89 o 
  -1  15   3      102.80       93.13      2.23 o 
   0  15   3       99.03       92.43      2.28 o 
   1  15   3      506.55      506.52      5.93 o 
   2  15   3       42.72       47.76      2.31 o 
   3  15   3      296.79      334.46      7.61 o 
   4  15   3        0.48        1.05      1.34 o 
   5  15   3       24.58       20.24      2.50 o 
   6  15   3        0.61        1.57      1.49 o 
  -8  16   3        1.60       12.85      4.87 o 
  -7  16   3       20.64       17.10      2.42 o 
  -6  16   3        0.35        0.83      0.92 o 
  -5  16   3       75.15       86.21      3.54 o 
  -4  16   3       32.16       36.40      2.71 o 
  -3  16   3       73.65       67.13      2.86 o 
  -2  16   3      395.86      409.45      7.18 o 
  -1  16   3        0.06       -0.75      0.75 o 
   0  16   3       87.02       90.50      2.22 o 
   1  16   3       11.90        9.56      1.51 o 
   2  16   3       61.62       69.59      2.63 o 
   3  16   3      149.27      148.21      6.09 o 
   4  16   3       13.18       13.01      2.09 o 
   5  16   3       80.27       88.76      4.18 o 
   6  16   3        6.10        7.68      2.05 o 
  -8  17   3        0.93        2.27      3.88 o 
  -7  17   3        0.78       -0.74      0.74 o 
  -6  17   3       33.40       39.57      2.73 o 
  -5  17   3       20.76       20.25      2.64 o 
  -4  17   3      223.37      231.17      6.91 o 
  -3  17   3      278.46      283.88      6.68 o 
  -2  17   3        3.09        2.53      1.05 o 
  -1  17   3      445.56      427.64      7.35 o 
   0  17   3      433.03      433.99      6.24 o 
   1  17   3       82.62       82.70      3.11 o 
   2  17   3       99.79      111.35      4.01 o 
   3  17   3       32.73       30.72      2.82 o 
   4  17   3       22.20       24.22      2.58 o 
   5  17   3       39.04       43.17      3.53 o 
  -7  18   3        0.13        4.21      3.69 o 
  -6  18   3       23.81       25.59      2.47 o 
  -5  18   3       17.58       16.05      2.08 o 
  -4  18   3       11.64       13.20      1.98 o 
  -3  18   3       41.76       40.79      3.04 o 
  -2  18   3      376.28      384.52      8.05 o 
  -1  18   3       57.61       62.85      2.77 o 
   0  18   3       46.55       53.96      2.86 o 
   1  18   3      183.19      197.55      4.18 o 
   2  18   3      148.09      149.32      8.75 o 
   3  18   3       42.78       43.83      3.30 o 
   4  18   3       61.04       69.79      6.21 o 
   5  18   3       18.58       17.48      2.60 o 
  -7  19   3       16.83       11.67      4.95 o 
  -6  19   3        7.13        7.25      2.93 o 
  -5  19   3       63.62       63.42      3.34 o 
  -4  19   3       91.08       93.48      4.03 o 
  -3  19   3        1.09        0.79      1.55 o 
  -2  19   3       12.58       10.11      1.77 o 
  -1  19   3       17.21       20.87      2.05 o 
   0  19   3      120.16      125.70      5.70 o 
   1  19   3       36.22       31.43      2.93 o 
   2  19   3       32.73       50.38      4.52 o 
   3  19   3       69.18       80.65      3.78 o 
   4  19   3        0.65        3.21      2.15 o 
  -6  20   3        2.88       18.91      3.88 o 
  -5  20   3        3.14        2.63      1.51 o 
  -4  20   3        1.16       -0.85      1.24 o 
  -3  20   3       37.38       40.12      3.18 o 
  -2  20   3       43.47       49.20      3.23 o 
  -1  20   3        5.16        3.89      1.99 o 
   0  20   3       24.70       35.01      3.78 o 
   1  20   3       36.51       48.67      7.43 o 
   2  20   3        0.13        2.59      1.89 o 
   3  20   3        0.00        1.73      2.25 o 
   4  20   3        6.46        8.88      1.78 o 
  -5  21   3        3.03        3.64      1.58 o 
  -4  21   3        1.51        0.97      1.43 o 
  -3  21   3       40.40       45.17      3.20 o 
  -2  21   3        0.21        0.54      1.23 o 
  -1  21   3      100.61      108.65      5.72 o 
   0  21   3        2.29        1.55      3.05 o 
   1  21   3       12.26       23.37      3.59 o 
   2  21   3        1.88        0.57      1.90 o 
   3  21   3        1.90       -0.62      1.74 o 
  -5  22   3        0.14        1.15      2.81 o 
  -4  22   3       10.29       11.68      2.25 o 
  -3  22   3        5.03        4.67      1.59 o 
  -2  22   3       13.81       11.01      5.93 o 
  -1  22   3        0.08        0.08      1.71 o 
   0  22   3       21.39       20.83      3.41 o 
   1  22   3        0.03        1.39      2.27 o 
   2  22   3       13.65       15.86      4.95 o 
  -3  23   3       35.90       37.58      4.06 o 
  -2  23   3        0.58        0.54      3.56 o 
  -1  23   3       38.85       37.44      5.68 o 
   0  23   3        2.26        9.41      4.14 o 
   1  23   3       50.35       47.01      5.13 o 
  -1  24   3        4.76       11.32      4.28 o 
 -11   0   4        0.75        0.59      3.01 o 
 -10   0   4        5.47        2.05      2.12 o 
  -9   0   4        0.68       -0.82      2.05 o 
  -8   0   4       24.14       29.01      5.04 o 
  -7   0   4        0.20        0.07      0.93 o 
  -6   0   4        0.92        1.86      0.91 o 
  -5   0   4      283.07      257.56      4.32 o 
  -4   0   4       51.77       43.84      1.05 o 
  -3   0   4     2296.93     2311.68     21.30 o 
  -2   0   4     2606.86     2674.96     27.89 o 
  -1   0   4      367.43      450.12      5.25 o 
   0   0   4        3.53        2.59      0.65 o 
   1   0   4      118.54      112.07      2.78 o 
   2   0   4     1570.49     1546.37     19.40 o 
   3   0   4        0.17        0.01      0.77 o 
   4   0   4      346.55      338.46      7.06 o 
   5   0   4       35.86       35.60      4.30 o 
   6   0   4       26.43       19.21      3.19 o 
   7   0   4       33.39       31.48      5.67 o 
   8   0   4       11.31       11.50      4.48 o 
 -11   1   4        0.04        0.79      2.10 o 
 -10   1   4        0.93        1.33      1.59 o 
  -9   1   4        0.00       -0.28      1.44 o 
  -8   1   4        7.14        5.56      1.91 o 
  -7   1   4       13.57       15.26      1.80 o 
  -6   1   4        7.20        6.65      0.92 o 
  -5   1   4       83.62       90.14      1.59 o 
  -4   1   4      378.52      402.51      3.00 o 
  -3   1   4      459.04      421.98      3.29 o 
  -2   1   4        8.89       15.70      0.64 o 
  -1   1   4     2084.59     2160.49     17.22 o 
   0   1   4     2209.88     2213.33     15.82 o 
   1   1   4      142.81      161.27      2.17 o 
   2   1   4      182.30      177.47      2.91 o 
   3   1   4       21.93       19.08      1.26 o 
   4   1   4       35.31       38.52      1.84 o 
   5   1   4        8.72        5.30      1.01 o 
   6   1   4        3.30        2.21      1.57 o 
   7   1   4        1.67        1.97      2.18 o 
   8   1   4        0.53       -1.23      2.10 o 
 -11   2   4        0.05        0.67      1.75 o 
 -10   2   4        0.37       -0.74      1.22 o 
  -9   2   4        0.90       -0.15      1.48 o 
  -8   2   4        2.33        1.37      1.20 o 
  -7   2   4        0.10        0.65      0.85 o 
  -6   2   4      197.80      205.78      3.95 o 
  -5   2   4      160.31      170.12      2.38 o 
  -4   2   4      192.56      202.59      2.06 o 
  -3   2   4      119.83      118.20      1.38 o 
  -2   2   4      918.19      920.04      7.71 o 
  -1   2   4     1109.15     1104.94      8.06 o 
   0   2   4      465.97      519.91      4.51 o 
   1   2   4     1092.11     1092.16      8.66 o 
   2   2   4        0.02        0.79      0.54 o 
   3   2   4      154.67      145.95      2.86 o 
   4   2   4       36.97       45.80      1.86 o 
   5   2   4       52.12       52.43      2.55 o 
   6   2   4       41.37       43.30      3.48 o 
   7   2   4       20.08       22.88      3.74 o 
   8   2   4       13.52       11.21      3.12 o 
 -11   3   4        1.83        1.77      1.79 o 
 -10   3   4        1.19       -0.05      1.52 o 
  -9   3   4        0.11        0.25      1.58 o 
  -8   3   4       13.03        9.83      1.67 o 
  -7   3   4        6.24        3.53      1.17 o 
  -6   3   4        0.56        1.09      0.59 o 
  -5   3   4       23.51       24.13      1.28 o 
  -4   3   4      529.08      527.37      4.16 o 
  -3   3   4      885.50      896.60      9.86 o 
  -2   3   4      266.47      293.55      2.47 o 
  -1   3   4       74.57       68.16      1.20 o 
   0   3   4      141.84      116.34      1.66 o 
   1   3   4      507.28      503.90      4.39 o 
   2   3   4       13.53       12.94      0.86 o 
   3   3   4       88.87       87.65      2.23 o 
   4   3   4        1.35        0.05      0.65 o 
   5   3   4        1.81        1.40      0.67 o 
   6   3   4        0.21       -1.16      1.42 o 
   7   3   4        2.00        0.91      2.97 o 
   8   3   4        1.39        2.18      2.24 o 
 -11   4   4        2.58        2.82      1.94 o 
 -10   4   4        1.47        2.43      2.00 o 
  -9   4   4       13.39       11.98      2.18 o 
  -8   4   4        0.15        0.07      1.02 o 
  -7   4   4       12.93       14.34      1.84 o 
  -6   4   4        3.99        3.19      0.98 o 
  -5   4   4        0.82        1.49      0.30 o 
  -4   4   4      250.25      261.34      4.27 o 
  -3   4   4      455.90      483.53      6.27 o 
  -2   4   4     1235.08     1283.45      9.78 o 
  -1   4   4     1599.05     1629.98     13.23 o 
   0   4   4       31.75       34.98      0.94 o 
   1   4   4        0.05       -0.14      0.24 o 
   2   4   4       22.75       18.13      0.94 o 
   3   4   4      250.59      247.63      3.92 o 
   4   4   4       13.96       10.01      1.12 o 
   5   4   4       41.50       36.45      2.21 o 
   6   4   4       41.55       41.96      3.47 o 
   7   4   4        4.92        2.59      2.10 o 
   8   4   4       16.73       10.91      4.82 o 
 -10   5   4        5.21        4.37      2.71 o 
  -9   5   4        1.79       -0.04      1.34 o 
  -8   5   4        4.63        3.88      1.58 o 
  -7   5   4       25.86       23.80      2.27 o 
  -6   5   4       32.01       28.13      2.85 o 
  -5   5   4       62.26       68.90      1.56 o 
  -4   5   4       76.24       65.25      1.78 o 
  -3   5   4       87.72      111.81      1.67 o 
  -2   5   4      292.55      356.85      3.42 o 
  -1   5   4      863.63      988.45      8.08 o 
   0   5   4      208.14      231.03      2.64 o 
   1   5   4      595.42      612.73      5.47 o 
   2   5   4       14.76       17.71      1.02 o 
   3   5   4        5.45        6.84      0.96 o 
   4   5   4        1.29        3.38      0.87 o 
   5   5   4       57.94       65.42      2.62 o 
   6   5   4        5.98        9.08      3.32 o 
   7   5   4       11.23        8.44      2.34 o 
   8   5   4        0.09        1.93      2.81 o 
 -10   6   4        2.31        3.79      2.11 o 
  -9   6   4       10.10       15.36      3.01 o 
  -8   6   4       36.73       43.74      2.86 o 
  -7   6   4        5.19        5.32      2.67 o 
  -6   6   4       52.74       48.63      1.58 o 
  -5   6   4       59.99       60.54      1.44 o 
  -4   6   4        4.12        5.29      0.48 o 
  -3   6   4      313.96      353.82      4.14 o 
  -2   6   4      177.46      188.42      2.25 o 
  -1   6   4      644.16      704.89      6.23 o 
   0   6   4      849.17      993.98      7.97 o 
   1   6   4      756.68      751.84      6.47 o 
   2   6   4       82.99       94.33      1.98 o 
   3   6   4      211.85      223.52      3.46 o 
   4   6   4       14.69       17.48      1.41 o 
   5   6   4        4.55        3.45      1.04 o 
   6   6   4        7.99        7.46      2.05 o 
   7   6   4        2.01        0.63      1.81 o 
   8   6   4        2.43        3.94      2.16 o 
 -10   7   4        2.73        4.71      2.92 o 
  -9   7   4       38.63       40.70      4.37 o 
  -8   7   4       31.59       31.86      2.49 o 
  -7   7   4       66.85       70.17      2.87 o 
  -6   7   4       43.72       38.21      1.86 o 
  -5   7   4       27.79       34.07      1.17 o 
  -4   7   4        8.63        9.55      0.56 o 
  -3   7   4       84.02      129.10      2.30 o 
  -2   7   4       57.19       67.60      1.30 o 
  -1   7   4      302.35      398.05      4.01 o 
   0   7   4       34.38       24.28      0.93 o 
   1   7   4      219.73      235.22      2.91 o 
   2   7   4      134.92      141.99      2.28 o 
   3   7   4       30.01       33.67      1.56 o 
   4   7   4       19.66       15.71      1.45 o 
   5   7   4        0.73        3.20      1.59 o 
   6   7   4        0.95       -0.59      1.48 o 
   7   7   4        0.12       -1.65      1.65 o 
 -10   8   4        1.07        0.78      2.02 o 
  -9   8   4       24.03       28.04      3.72 o 
  -8   8   4       18.93       22.11      3.07 o 
  -7   8   4      123.93      140.53      3.75 o 
  -6   8   4      236.19      250.87      4.11 o 
  -5   8   4      215.82      215.02      3.24 o 
  -4   8   4      148.68      153.89      2.25 o 
  -3   8   4      125.86      127.67      1.66 o 
  -2   8   4        0.93        6.84      0.54 o 
  -1   8   4      284.62      351.73      3.92 o 
   0   8   4       53.72       65.27      1.87 o 
   1   8   4      769.65      792.20      7.47 o 
   2   8   4      108.43      119.73      2.22 o 
   3   8   4      352.42      348.58      4.62 o 
   4   8   4       20.56       22.92      1.56 o 
   5   8   4       26.94       34.81      4.02 o 
   6   8   4        0.50       -0.02      1.51 o 
   7   8   4        0.77        1.94      1.82 o 
 -10   9   4        0.00       -0.54      1.92 o 
  -9   9   4       38.64       38.11      8.73 o 
  -8   9   4        0.74        2.39      2.37 o 
  -7   9   4      117.28      119.68      2.97 o 
  -6   9   4       82.74       90.67      2.07 o 
  -5   9   4      331.96      339.03      4.45 o 
  -4   9   4      393.41      359.73      4.06 o 
  -3   9   4      379.36      359.53      4.54 o 
  -2   9   4        2.93        6.87      0.58 o 
  -1   9   4        1.99        0.47      0.55 o 
   0   9   4      177.52      157.72      2.39 o 
   1   9   4        3.76        2.24      0.59 o 
   2   9   4        1.87        3.29      0.72 o 
   3   9   4       90.92       81.95      2.17 o 
   4   9   4       22.50       30.71      1.81 o 
   5   9   4       50.79       54.07      2.35 o 
   6   9   4        3.68        1.31      1.66 o 
   7   9   4        1.42        0.14      1.76 o 
 -10  10   4        1.13       -0.41      1.97 o 
  -9  10   4       43.18       42.70      4.46 o 
  -8  10   4        0.38        2.02      2.57 o 
  -7  10   4      178.96      182.19      3.82 o 
  -6  10   4        0.02        1.12      0.77 o 
  -5  10   4      294.80      270.94      3.85 o 
  -4  10   4      384.24      382.57      5.86 o 
  -3  10   4      836.96      817.52     15.61 o 
  -2  10   4      920.56      831.07      6.97 o 
  -1  10   4     1291.33     1255.22     11.63 o 
   0  10   4        2.85        0.65      0.53 o 
   1  10   4      171.68      186.15      2.94 o 
   2  10   4       44.48       46.29      1.85 o 
   3  10   4        3.17        1.56      0.74 o 
   4  10   4        1.68        0.91      0.84 o 
   5  10   4       22.49       26.15      2.70 o 
   6  10   4        1.00        1.19      1.53 o 
   7  10   4       10.75       11.36      4.41 o 
 -10  11   4        1.73        1.24      3.08 o 
  -9  11   4        5.92        4.64      3.14 o 
  -8  11   4        3.91        1.24      2.08 o 
  -7  11   4      134.99      130.18      8.02 o 
  -6  11   4        6.50        7.02      0.97 o 
  -5  11   4      323.59      304.13      4.27 o 
  -4  11   4       28.58       23.01      1.36 o 
  -3  11   4       22.80       16.38      1.16 o 
  -2  11   4      239.51      248.64      3.09 o 
  -1  11   4       61.65       61.55      1.52 o 
   0  11   4      485.16      468.39      5.24 o 
   1  11   4      400.42      386.57      4.66 o 
   2  11   4        7.06        6.96      1.06 o 
   3  11   4       95.03      107.06      2.84 o 
   4  11   4        0.07        0.42      0.99 o 
   5  11   4        3.89        1.15      1.06 o 
   6  11   4        6.81        5.71      1.77 o 
   7  11   4        2.00        1.42      2.32 o 
  -9  12   4        5.42        4.85      3.40 o 
  -8  12   4        2.05        2.80      1.62 o 
  -7  12   4       52.86       53.60      2.73 o 
  -6  12   4        4.69        5.81      1.69 o 
  -5  12   4      801.21      797.33      8.61 o 
  -4  12   4       38.05       49.27      1.68 o 
  -3  12   4     1359.57     1255.20     12.06 o 
  -2  12   4      236.20      210.46      2.90 o 
  -1  12   4       16.42       15.74      1.00 o 
   0  12   4        0.07       -0.29      0.53 o 
   1  12   4       56.77       51.29      1.48 o 
   2  12   4       28.34       37.41      1.74 o 
   3  12   4        5.63        5.69      1.14 o 
   4  12   4        0.21        0.88      2.00 o 
   5  12   4        8.76        9.98      1.86 o 
   6  12   4        0.32        0.19      1.45 o 
   7  12   4        1.85        3.68      2.62 o 
  -9  13   4        2.51        2.41      3.11 o 
  -8  13   4        4.75        3.33      3.62 o 
  -7  13   4        0.81       12.54      2.57 o 
  -6  13   4       26.19       24.01      2.11 o 
  -5  13   4        3.64        3.60      0.79 o 
  -4  13   4      145.46      146.53      3.55 o 
  -3  13   4     1182.94     1142.60     12.41 o 
  -2  13   4        8.94        6.99      0.84 o 
  -1  13   4     2380.83     2293.45     17.00 o 
   0  13   4       91.31       90.09      2.16 o 
   1  13   4      259.78      245.98      3.31 o 
   2  13   4        6.39        7.07      0.97 o 
   3  13   4        1.58        0.98      0.90 o 
   4  13   4        0.00        1.71      1.05 o 
   5  13   4        1.16        0.85      1.14 o 
   6  13   4        0.02        1.66      1.62 o 
  -8  14   4        1.55        1.62      1.91 o 
  -7  14   4       40.56       44.03      3.89 o 
  -6  14   4       23.77       22.05      2.12 o 
  -5  14   4        9.39       10.78      1.09 o 
  -4  14   4        5.56        2.86      0.81 o 
  -3  14   4      165.64      152.53      3.83 o 
  -2  14   4      122.39      122.12      3.32 o 
  -1  14   4      168.23      166.48      2.76 o 
   0  14   4       21.48       22.72      1.25 o 
   1  14   4      655.27      661.40      6.41 o 
   2  14   4       17.91       18.34      1.36 o 
   3  14   4      112.70      111.48      3.73 o 
   4  14   4        5.11        3.67      1.54 o 
   5  14   4        2.40        2.41      1.36 o 
   6  14   4        1.70        0.38      1.34 o 
  -8  15   4        7.49        4.13      2.96 o 
  -7  15   4       28.17       30.12      3.07 o 
  -6  15   4        6.58        5.09      2.86 o 
  -5  15   4      242.37      241.30      7.48 o 
  -4  15   4       59.67       58.20      2.30 o 
  -3  15   4       47.81       42.05      2.18 o 
  -2  15   4       38.73       36.36      2.18 o 
  -1  15   4       20.64       24.37      1.54 o 
   0  15   4       40.13       41.30      1.94 o 
   1  15   4       50.30       45.46      2.11 o 
   2  15   4        7.76        5.06      1.30 o 
   3  15   4       94.58       92.99      6.61 o 
   4  15   4        0.92        0.97      0.87 o 
   5  15   4       20.14       18.13      2.19 o 
   6  15   4        0.13       -0.03      2.16 o 
  -8  16   4        2.83        4.87      1.61 o 
  -7  16   4        5.71        4.24      1.69 o 
  -6  16   4       11.28        9.21      1.88 o 
  -5  16   4        0.02        1.82      1.15 o 
  -4  16   4       24.26       18.81      2.03 o 
  -3  16   4       65.00       59.96      3.06 o 
  -2  16   4       38.60       41.34      2.34 o 
  -1  16   4        1.52        2.75      1.07 o 
   0  16   4       17.73       18.71      1.31 o 
   1  16   4        0.12       -0.21      0.76 o 
   2  16   4        3.36        3.42      1.17 o 
   3  16   4       16.83       18.97      2.87 o 
   4  16   4        0.00        1.46      1.10 o 
   5  16   4        5.34        1.60      1.72 o 
  -8  17   4        6.09        5.92      4.64 o 
  -7  17   4       14.20       15.18      3.55 o 
  -6  17   4       26.49       22.08      5.72 o 
  -5  17   4        2.60        2.71      1.30 o 
  -4  17   4        0.26       -0.51      1.34 o 
  -3  17   4       12.63       12.93      1.78 o 
  -2  17   4        4.45        2.20      1.20 o 
  -1  17   4        5.71        8.18      1.43 o 
   0  17   4        9.15        8.56      1.19 o 
   1  17   4        5.24        3.11      0.96 o 
   2  17   4        0.18       -0.44      1.67 o 
   3  17   4        6.46        9.44      2.38 o 
   4  17   4        1.07        1.33      1.17 o 
   5  17   4       23.40       29.70      3.14 o 
  -7  18   4        0.81        1.45      1.33 o 
  -6  18   4        2.36        2.57      1.39 o 
  -5  18   4        2.42        3.43      1.52 o 
  -4  18   4       18.24       21.88      3.94 o 
  -3  18   4        7.56        7.59      1.61 o 
  -2  18   4        0.66        0.23      1.19 o 
  -1  18   4       16.63       20.32      2.12 o 
   0  18   4        1.43        5.27      1.70 o 
   1  18   4       12.04       13.84      1.79 o 
   2  18   4        0.74        0.21      2.11 o 
   3  18   4       38.18       47.41      3.33 o 
   4  18   4        0.15        3.00      1.33 o 
  -7  19   4        3.24        5.03      3.66 o 
  -6  19   4        3.76        1.29      1.68 o 
  -5  19   4        0.78        0.26      1.37 o 
  -4  19   4       15.01       14.58      2.11 o 
  -3  19   4        0.82       -0.11      1.04 o 
  -2  19   4       10.20       11.66      1.92 o 
  -1  19   4       31.88       36.99      2.61 o 
   0  19   4        5.02        4.92      1.91 o 
   1  19   4       42.32       49.54      6.70 o 
   2  19   4        9.96       12.17      3.53 o 
   3  19   4        1.99        1.43      1.78 o 
   4  19   4        0.81        2.69      1.36 o 
  -6  20   4        0.09        1.41      2.74 o 
  -5  20   4        6.28        3.87      2.30 o 
  -4  20   4        5.60        4.67      1.64 o 
  -3  20   4        0.23        0.24      1.17 o 
  -2  20   4        6.55        7.63      1.75 o 
  -1  20   4        1.35        2.97      1.85 o 
   0  20   4        1.55        1.49      1.76 o 
   1  20   4        0.45        1.78      3.22 o 
   2  20   4        1.03        1.36      2.87 o 
   3  20   4        1.73        3.22      2.00 o 
  -5  21   4        7.20        7.29      1.94 o 
  -4  21   4        1.14        1.12      1.43 o 
  -3  21   4        1.98        1.80      1.42 o 
  -2  21   4       28.52       33.68      2.84 o 
  -1  21   4        0.23        1.76      2.34 o 
   0  21   4       23.55       23.37      3.48 o 
   1  21   4       13.26       20.97      3.41 o 
   2  21   4        2.91        3.60      3.33 o 
   3  21   4       12.88       17.07      4.31 o 
  -5  22   4        8.48       10.15      3.77 o 
  -4  22   4        5.12        5.64      1.88 o 
  -3  22   4       10.66        9.81      2.32 o 
  -2  22   4        0.12        0.60      1.71 o 
  -1  22   4        5.43        8.67      2.51 o 
   0  22   4        2.35        0.50      3.12 o 
   1  22   4       14.12       18.84      3.61 o 
   2  22   4        0.04       -0.73      2.89 o 
  -3  23   4       32.26        3.59      2.10 o 
  -2  23   4        0.52        5.04      2.34 o 
  -1  23   4       50.29       50.57      4.99 o 
   0  23   4       27.63       28.43      6.07 o 
   1  23   4        2.27        6.02      2.54 o 
 -11   1   5        3.39        2.11      1.57 o 
 -10   1   5       14.81        8.99      3.24 o 
  -9   1   5       33.22       40.02      4.23 o 
  -8   1   5      103.38       94.75      4.97 o 
  -7   1   5      139.82      138.67      4.20 o 
  -6   1   5      225.53      253.88      3.06 o 
  -5   1   5       97.40      100.58      1.33 o 
  -4   1   5        0.10        1.37      0.25 o 
  -3   1   5       95.42      116.36      1.29 o 
  -2   1   5      723.58      744.82      6.76 o 
  -1   1   5      727.19      772.40      5.49 o 
   0   1   5      820.69      841.84      7.44 o 
   1   1   5      284.18      319.88      3.56 o 
   2   1   5      352.64      377.01      4.93 o 
   3   1   5       77.57       81.29      2.31 o 
   4   1   5      120.89      127.12      3.10 o 
   5   1   5       29.38       28.85      1.92 o 
   6   1   5       24.11       24.55      2.59 o 
   7   1   5        4.99        2.22      1.93 o 
 -11   2   5        0.67        1.41      1.61 o 
 -10   2   5        1.39        1.49      1.87 o 
  -9   2   5        1.79        0.56      1.55 o 
  -8   2   5        1.04        0.71      1.85 o 
  -7   2   5      110.56      104.26      3.08 o 
  -6   2   5      139.96      139.18      2.40 o 
  -5   2   5      897.70      956.67      7.61 o 
  -4   2   5      860.96      926.97      6.69 o 
  -3   2   5     1773.30     1975.75     12.58 o 
  -2   2   5      507.59      528.47      5.45 o 
  -1   2   5      402.06      413.36      3.58 o 
   0   2   5      122.08      141.10      2.01 o 
   1   2   5        0.01        0.11      0.40 o 
   2   2   5       87.00       91.74      2.04 o 
   3   2   5        0.02       -0.04      0.69 o 
   4   2   5       13.18       12.69      1.30 o 
   5   2   5        0.20        1.77      1.17 o 
   6   2   5        2.62        1.60      1.53 o 
   7   2   5        0.00        2.86      3.60 o 
 -11   3   5        7.97        7.16      2.75 o 
 -10   3   5       25.59       26.25      3.88 o 
  -9   3   5        4.48        6.87      2.35 o 
  -8   3   5        7.67        5.23      1.63 o 
  -7   3   5        0.96        0.96      0.75 o 
  -6   3   5        1.23        1.65      0.64 o 
  -5   3   5       20.82       19.62      0.64 o 
  -4   3   5        2.49        3.09      0.51 o 
  -3   3   5      145.05      181.84      2.05 o 
  -2   3   5       39.53       66.79      1.16 o 
  -1   3   5      279.99      324.86      6.71 o 
   0   3   5      680.64      801.44      6.28 o 
   1   3   5       25.05       30.31      1.16 o 
   2   3   5      394.78      411.76      4.82 o 
   3   3   5       28.62       32.55      1.75 o 
   4   3   5       87.21       87.35      3.04 o 
   5   3   5       37.98       41.61      2.38 o 
   6   3   5       43.77       44.94      3.79 o 
   7   3   5       14.20       12.11      2.57 o 
 -11   4   5       13.75        9.83      3.03 o 
 -10   4   5       15.14       12.01      2.30 o 
  -9   4   5       48.28       53.28      4.86 o 
  -8   4   5       52.44       54.47      2.64 o 
  -7   4   5      163.96      172.88      4.17 o 
  -6   4   5      137.89      143.58      3.47 o 
  -5   4   5      765.64      830.80     10.15 o 
  -4   4   5      328.26      371.78      6.01 o 
  -3   4   5      998.80     1119.05     12.38 o 
  -2   4   5     1045.07     1300.05     10.13 o 
  -1   4   5      136.36      166.05      2.21 o 
   0   4   5      893.42      996.71      7.54 o 
   1   4   5      173.34      181.84      2.39 o 
   2   4   5      132.68      152.14      2.65 o 
   3   4   5      220.33      240.82      4.08 o 
   4   4   5       37.09       36.57      1.94 o 
   5   4   5       49.12       52.31      2.66 o 
   6   4   5       24.16       32.48      6.81 o 
   7   4   5        2.57        2.79      2.09 o 
 -11   5   5        6.41        7.95      2.70 o 
 -10   5   5       12.47       15.82      2.65 o 
  -9   5   5        8.84        9.10      2.53 o 
  -8   5   5       20.21       20.64      1.94 o 
  -7   5   5        1.78        1.60      0.86 o 
  -6   5   5       26.86       31.64      2.33 o 
  -5   5   5       27.98       27.17      1.60 o 
  -4   5   5        7.12        4.18      0.70 o 
  -3   5   5     1677.06     1725.59     21.34 o 
  -2   5   5      423.22      442.58      4.24 o 
  -1   5   5      905.71      943.77      9.58 o 
   0   5   5      474.41      479.47      4.29 o 
   1   5   5      155.53      161.09      2.59 o 
   2   5   5      107.86       93.88      2.10 o 
   3   5   5      101.51      101.03      2.62 o 
   4   5   5       90.15       86.69      3.26 o 
   5   5   5        2.48        2.47      1.96 o 
   6   5   5       51.39       53.37      4.27 o 
   7   5   5        0.12       -0.60      1.72 o 
 -11   6   5       21.00       12.59      4.21 o 
 -10   6   5        4.93        3.33      2.19 o 
  -9   6   5       96.79      103.28      4.60 o 
  -8   6   5       30.66       33.85      2.47 o 
  -7   6   5      108.60      116.35      3.50 o 
  -6   6   5       72.18       78.17      1.81 o 
  -5   6   5       83.30       79.91      2.49 o 
  -4   6   5     1014.40     1064.68     11.02 o 
  -3   6   5       12.96       13.50      0.94 o 
  -2   6   5     2176.79     2264.52     17.00 o 
  -1   6   5     2606.94     2610.22     21.89 o 
   0   6   5      209.43      232.67      2.65 o 
   1   6   5     1493.71     1459.55     11.40 o 
   2   6   5       29.34       26.86      1.26 o 
   3   6   5       57.44       50.52      2.86 o 
   4   6   5      123.99      132.29      3.26 o 
   5   6   5        4.76        3.18      1.73 o 
   6   6   5       47.52       48.61      5.70 o 
   7   6   5        3.17        7.41      3.25 o 
 -10   7   5        0.27       -0.65      1.76 o 
  -9   7   5       43.95       44.59      3.68 o 
  -8   7   5        0.54        0.52      0.89 o 
  -7   7   5      299.55      295.70      5.97 o 
  -6   7   5       72.80       70.19      1.81 o 
  -5   7   5      253.99      240.14      3.27 o 
  -4   7   5      507.17      490.99      6.27 o 
  -3   7   5      896.18      901.32      9.39 o 
  -2   7   5       64.72       62.78      1.35 o 
  -1   7   5     1091.40     1108.92      9.51 o 
   0   7   5      355.99      378.88      3.99 o 
   1   7   5       48.97       48.96      1.43 o 
   2   7   5      139.70      132.76      2.38 o 
   3   7   5       46.41       43.13      1.73 o 
   4   7   5      232.21      237.31      4.47 o 
   5   7   5        0.22        0.94      1.87 o 
   6   7   5       27.90       19.87      3.75 o 
   7   7   5        0.01        2.31      2.94 o 
 -10   8   5        4.37        5.68      2.37 o 
  -9   8   5       30.70       36.37      4.09 o 
  -8   8   5       23.40       21.09      2.07 o 
  -7   8   5      133.22      135.67      2.96 o 
  -6   8   5      116.13      114.74      3.43 o 
  -5   8   5      997.81      961.35      9.20 o 
  -4   8   5       57.37       59.13      1.57 o 
  -3   8   5      829.05      829.32      7.11 o 
  -2   8   5      525.11      529.41      5.79 o 
  -1   8   5      199.84      181.74      2.70 o 
   0   8   5      422.59      386.66      4.37 o 
   1   8   5      130.01      132.50      2.26 o 
   2   8   5     1091.80     1065.55      9.19 o 
   3   8   5        9.86       11.34      1.20 o 
   4   8   5      145.53      145.05      3.48 o 
   5   8   5        5.93        6.01      1.87 o 
   6   8   5        5.00        6.85      2.13 o 
   7   8   5        1.23        3.34      2.05 o 
 -10   9   5        0.30        2.70      1.99 o 
  -9   9   5        4.69        2.30      3.12 o 
  -8   9   5        2.05        3.11      1.39 o 
  -7   9   5       11.55       12.40      1.26 o 
  -6   9   5       16.58       16.66      1.15 o 
  -5   9   5       85.47       91.07      2.05 o 
  -4   9   5      206.66      213.04      3.18 o 
  -3   9   5      657.02      644.80      8.63 o 
  -2   9   5      266.80      237.15      3.32 o 
  -1   9   5       85.73       90.18      2.17 o 
   0   9   5     1389.05     1289.24     13.16 o 
   1   9   5      126.23      126.03      3.74 o 
   2   9   5      137.45      128.01      2.54 o 
   3   9   5       11.24       11.27      1.40 o 
   4   9   5        1.03        1.12      1.52 o 
   5   9   5        1.67        4.59      1.78 o 
   6   9   5        0.06       -0.60      2.24 o 
   7   9   5        0.74       -0.60      3.54 o 
 -10  10   5        3.54        2.78      2.39 o 
  -9  10   5        5.56        4.67      2.09 o 
  -8  10   5        0.04        0.54      0.84 o 
  -7  10   5       10.33       11.35      1.10 o 
  -6  10   5       65.84       59.98      1.99 o 
  -5  10   5       18.35       16.69      1.19 o 
  -4  10   5        0.94        1.63      0.77 o 
  -3  10   5      167.13      161.52      3.82 o 
  -2  10   5      430.61      410.06      4.60 o 
  -1  10   5      214.58      205.22      4.46 o 
   0  10   5       73.96       80.81      2.33 o 
   1  10   5       35.98       40.69      1.55 o 
   2  10   5        0.14        1.07      0.74 o 
   3  10   5      104.77      102.24      3.74 o 
   4  10   5        6.54       11.98      1.60 o 
   5  10   5        8.52        7.48      7.02 o 
   6  10   5       10.75       13.53      4.43 o 
 -10  11   5        1.65       -0.15      2.96 o 
  -9  11   5        1.48        2.90      2.80 o 
  -8  11   5       21.66       20.15      2.14 o 
  -7  11   5        0.01        0.47      1.35 o 
  -6  11   5        2.81        4.08      0.85 o 
  -5  11   5        0.00       -0.64      0.64 o 
  -4  11   5      141.07      128.80      2.64 o 
  -3  11   5       51.58       52.95      1.92 o 
  -2  11   5      155.24      151.95      2.60 o 
  -1  11   5      417.62      420.27      5.85 o 
   0  11   5       44.94       45.03      1.78 o 
   1  11   5      206.72      189.65      3.12 o 
   2  11   5       31.24       32.98      1.87 o 
   3  11   5        0.01        0.28      0.89 o 
   4  11   5        9.19        4.97      1.55 o 
   5  11   5        2.79        6.11      1.83 o 
   6  11   5        2.46        1.28      2.44 o 
 -10  12   5        1.22        3.29      3.47 o 
  -9  12   5        1.90       -0.50      2.45 o 
  -8  12   5        0.00       -0.46      0.85 o 
  -7  12   5        0.14        6.69      2.70 o 
  -6  12   5       15.12       11.23      1.21 o 
  -5  12   5       52.93       60.09      1.84 o 
  -4  12   5       20.74       17.00      1.22 o 
  -3  12   5      120.48      133.33      3.08 o 
  -2  12   5        5.36        6.37      1.04 o 
  -1  12   5        9.63       11.96      1.08 o 
   0  12   5        0.33        0.44      0.82 o 
   1  12   5       21.15       23.61      1.30 o 
   2  12   5        4.48        6.02      1.05 o 
   3  12   5        0.02        1.31      0.82 o 
   4  12   5        0.00        0.08      1.23 o 
   5  12   5        6.23        9.04      2.40 o 
   6  12   5        2.55        4.04      3.14 o 
  -9  13   5        4.49        1.86      3.20 o 
  -8  13   5        0.29        2.58      1.29 o 
  -7  13   5       13.38       18.21      1.94 o 
  -6  13   5        0.79        2.53      1.15 o 
  -5  13   5        0.94        1.56      0.60 o 
  -4  13   5       10.85       14.49      1.18 o 
  -3  13   5       19.72       16.17      1.39 o 
  -2  13   5       15.84       20.79      1.54 o 
  -1  13   5        1.37        1.00      0.57 o 
   0  13   5        0.01        0.05      0.59 o 
   1  13   5       58.13       60.34      1.65 o 
   2  13   5        5.31        4.34      1.04 o 
   3  13   5       44.85       49.72      2.57 o 
   4  13   5       27.20       30.59      3.02 o 
   5  13   5        0.84        1.32      1.86 o 
   6  13   5        9.17        9.67      2.04 o 
  -9  14   5        0.14        1.08      2.80 o 
  -8  14   5        0.74        2.06      1.28 o 
  -7  14   5        0.75        3.07      1.94 o 
  -6  14   5        6.79        6.67      1.45 o 
  -5  14   5        0.12        0.99      0.66 o 
  -4  14   5        8.09        5.75      1.13 o 
  -3  14   5       60.51       51.50      3.92 o 
  -2  14   5        7.79       13.15      1.64 o 
  -1  14   5      151.54      145.30      3.08 o 
   0  14   5        1.89        4.09      0.79 o 
   1  14   5       24.77       28.76      1.45 o 
   2  14   5       12.65       18.72      1.56 o 
   3  14   5        7.87        9.60      1.85 o 
   4  14   5        2.81        6.14      1.77 o 
   5  14   5        2.94        2.45      1.42 o 
  -8  15   5       13.16       12.39      2.17 o 
  -7  15   5        7.37        6.62      3.13 o 
  -6  15   5        5.39        0.66      1.66 o 
  -5  15   5       21.42       28.50      2.56 o 
  -4  15   5       10.08       12.99      1.87 o 
  -3  15   5       10.27       12.89      1.50 o 
  -2  15   5        0.21        2.19      0.92 o 
  -1  15   5       10.33        6.20      1.26 o 
   0  15   5       32.00       28.16      1.46 o 
   1  15   5       20.17       19.13      1.53 o 
   2  15   5       10.65       12.31      1.34 o 
   3  15   5        1.38        1.97      1.38 o 
   4  15   5        0.31        0.26      1.49 o 
   5  15   5       13.36       15.99      2.14 o 
  -8  16   5        2.11        4.30      3.30 o 
  -7  16   5        0.19        1.29      1.25 o 
  -6  16   5       12.54       14.56      2.46 o 
  -5  16   5        0.19        1.14      0.89 o 
  -4  16   5        6.72        7.32      1.66 o 
  -3  16   5        6.23        5.82      1.15 o 
  -2  16   5       81.81       71.78      3.49 o 
  -1  16   5        1.18        0.73      0.98 o 
   0  16   5        9.18        8.18      1.56 o 
   1  16   5       14.70       10.93      1.38 o 
   2  16   5        1.19        0.43      1.63 o 
   3  16   5       11.91       12.35      2.59 o 
   4  16   5        0.75        0.54      1.24 o 
   5  16   5        0.41        1.80      1.82 o 
  -8  17   5        2.96       -3.44      3.44 o 
  -7  17   5        0.47        2.21      2.83 o 
  -6  17   5       46.74       54.72      5.62 o 
  -5  17   5        5.02        8.61      2.85 o 
  -4  17   5       82.56       81.59      3.51 o 
  -3  17   5       20.95       10.20      8.92 o 
  -2  17   5        3.69        1.97      1.73 o 
  -1  17   5        0.23       -0.79      0.97 o 
   0  17   5       51.29       46.55      2.59 o 
   1  17   5        5.01        9.02      2.15 o 
   2  17   5        0.00       -0.78      1.55 o 
   3  17   5        1.05        2.42      1.90 o 
   4  17   5        7.79        7.65      1.80 o 
  -7  18   5       25.22       29.06      4.88 o 
  -6  18   5        0.16        7.20      1.56 o 
  -5  18   5       60.25       71.32      4.10 o 
  -4  18   5       77.16       76.20      4.24 o 
  -3  18   5        2.92        3.73      1.59 o 
  -2  18   5      136.90      131.60      4.48 o 
  -1  18   5       55.73       50.43      3.13 o 
   0  18   5        2.17        0.50      1.54 o 
   1  18   5       26.59       32.98      6.76 o 
   2  18   5       46.87       44.72      6.64 o 
   3  18   5        2.54        1.32      2.41 o 
   4  18   5       11.91       10.50      2.56 o 
  -7  19   5        3.94        9.38      4.48 o 
  -6  19   5       25.47       42.25      6.92 o 
  -5  19   5       11.82       13.68      2.04 o 
  -4  19   5       25.03       24.86      2.69 o 
  -3  19   5      168.64      166.85      6.40 o 
  -2  19   5       54.31       45.97      3.61 o 
  -1  19   5       53.35       61.87      3.10 o 
   0  19   5      158.44      158.40      6.64 o 
   1  19   5        9.69       12.48      4.09 o 
   2  19   5       22.90       21.75      5.28 o 
   3  19   5        7.89       11.42      3.59 o 
  -5  20   5       28.29       25.46      4.67 o 
  -4  20   5       39.72       46.65      3.30 o 
  -3  20   5        0.22        1.29      1.37 o 
  -2  20   5      104.34      103.98      4.16 o 
  -1  20   5      126.87      139.45      6.13 o 
   0  20   5        0.56        0.25      1.72 o 
   1  20   5       47.29       59.01      6.65 o 
   2  20   5        4.69        4.70      4.07 o 
   3  20   5        0.02       -0.85      2.09 o 
  -5  21   5        1.14        2.36      2.35 o 
  -4  21   5       12.04        9.32      1.89 o 
  -3  21   5       46.69       50.85      3.24 o 
  -2  21   5        5.48        7.13      1.63 o 
  -1  21   5       14.43       15.08      3.65 o 
   0  21   5       14.71       16.51      3.08 o 
   1  21   5       17.85       23.28      5.12 o 
   2  21   5        7.84        9.19      3.48 o 
  -4  22   5        4.57        7.24      2.57 o 
  -3  22   5       21.39       25.71      2.74 o 
  -2  22   5        0.26        1.04      1.71 o 
  -1  22   5        1.23        0.46      1.84 o 
   0  22   5       29.95       35.74      6.28 o 
   1  22   5        1.01        1.15      6.83 o 
  -3  23   5        2.69        4.87      2.34 o 
  -2  23   5        0.13       -2.28      2.28 o 
  -1  23   5        0.80       -1.73      2.17 o 
 -11   0   6        0.54        0.33      2.61 o 
 -10   0   6        9.24        9.08      3.62 o 
  -9   0   6        0.00        1.41      2.35 o 
  -8   0   6      112.14      108.47      7.55 o 
  -7   0   6      274.15      252.60     10.83 o 
  -6   0   6      163.79      178.63      3.14 o 
  -5   0   6     2780.51     2840.51     26.63 o 
  -4   0   6     1025.66     1046.33     11.92 o 
  -3   0   6     1047.51     1145.09     11.77 o 
  -2   0   6     2762.69     2896.79     39.56 o 
  -1   0   6       67.65       60.21      1.76 o 
   0   0   6        2.14        1.82      0.68 o 
   1   0   6        4.66        6.15      1.20 o 
   2   0   6       31.44       26.25      2.22 o 
   3   0   6        8.31        9.83      1.61 o 
   4   0   6        7.28        9.79      1.72 o 
   5   0   6       16.24       20.07      3.30 o 
   6   0   6        0.50        0.49      2.31 o 
   7   0   6        0.04       -2.29      3.14 o 
 -11   1   6        1.24       -0.74      1.85 o 
 -10   1   6        2.17        1.18      1.88 o 
  -9   1   6       19.75       15.90      2.82 o 
  -8   1   6        8.54        6.26      2.14 o 
  -7   1   6      246.73      247.47      4.76 o 
  -6   1   6      243.61      256.43      3.02 o 
  -5   1   6        1.76        2.17      0.38 o 
  -4   1   6      934.22     1022.41      7.49 o 
  -3   1   6     1595.47     1651.86     12.23 o 
  -2   1   6      290.26      258.18      3.24 o 
  -1   1   6      317.75      380.23      3.45 o 
   0   1   6      651.66      637.34      5.82 o 
   1   1   6        0.10        0.46      0.50 o 
   2   1   6        1.13        0.52      0.57 o 
   3   1   6        8.76       12.26      1.22 o 
   4   1   6        0.12        0.45      0.69 o 
   5   1   6        0.83        0.37      1.27 o 
   6   1   6        2.06        2.77      1.65 o 
   7   1   6        5.88       12.21      5.82 o 
 -11   2   6       12.99       12.82      3.13 o 
 -10   2   6       24.28       21.99      3.54 o 
  -9   2   6       46.06       40.46      8.49 o 
  -8   2   6        0.22       -1.11      1.11 o 
  -7   2   6        8.19        7.89      1.15 o 
  -6   2   6       95.65       85.27      2.77 o 
  -5   2   6      107.52      108.62      1.47 o 
  -4   2   6       83.22       80.89      1.29 o 
  -3   2   6       45.01       44.94      1.18 o 
  -2   2   6      557.88      584.51      6.01 o 
  -1   2   6      653.81      627.40      5.95 o 
   0   2   6       45.72       41.33      1.28 o 
   1   2   6       53.53       54.34      1.60 o 
   2   2   6       82.62       80.76      2.08 o 
   3   2   6        1.41        0.46      0.68 o 
   4   2   6        3.21        1.86      0.85 o 
   5   2   6        9.07        9.95      1.82 o 
   6   2   6        0.75        1.52      2.24 o 
   7   2   6        2.38        0.78      2.16 o 
 -11   3   6        0.25        1.44      1.72 o 
 -10   3   6        0.04       -0.82      1.54 o 
  -9   3   6        1.70        1.74      1.71 o 
  -8   3   6       18.64       20.87      2.87 o 
  -7   3   6        3.68        3.56      0.94 o 
  -6   3   6        0.68        0.55      0.38 o 
  -5   3   6       43.95       45.68      1.17 o 
  -4   3   6      114.69      108.11      1.78 o 
  -3   3   6      204.05      183.38      2.48 o 
  -2   3   6       74.21       74.13      1.26 o 
  -1   3   6        4.30        9.89      0.66 o 
   0   3   6      353.45      368.18      3.95 o 
   1   3   6      143.43      149.97      2.45 o 
   2   3   6       50.85       49.06      1.76 o 
   3   3   6        7.39        5.78      0.99 o 
   4   3   6        2.20        1.32      0.84 o 
   5   3   6        2.28        3.02      1.58 o 
   6   3   6        0.15        1.67      1.99 o 
   7   3   6        1.66        7.50      3.29 o 
 -11   4   6       17.36       16.60      4.09 o 
 -10   4   6        0.01       -1.23      1.61 o 
  -9   4   6       20.50       18.08      3.02 o 
  -8   4   6        0.88        3.02      2.24 o 
  -7   4   6        7.18        4.40      1.71 o 
  -6   4   6        2.69        2.07      1.16 o 
  -5   4   6       84.51       85.03      2.49 o 
  -4   4   6       42.40       46.84      1.79 o 
  -3   4   6      136.34      140.56      2.07 o 
  -2   4   6      422.96      465.95      5.06 o 
  -1   4   6      197.06      182.15      2.41 o 
   0   4   6      157.02      171.95      2.30 o 
   1   4   6        7.73        6.41      0.79 o 
   2   4   6        6.87        8.01      0.95 o 
   3   4   6       34.84       35.65      2.06 o 
   4   4   6        0.77        1.72      0.83 o 
   5   4   6       24.63       20.36      2.31 o 
   6   4   6        3.36        4.15      1.72 o 
   7   4   6        3.48        1.34      1.91 o 
 -11   5   6        2.00        1.45      1.71 o 
 -10   5   6        1.12        2.42      2.00 o 
  -9   5   6       39.17       43.75      4.39 o 
  -8   5   6        0.04       -0.36      1.48 o 
  -7   5   6       33.83       39.81      2.18 o 
  -6   5   6        7.00        9.47      1.17 o 
  -5   5   6       70.40       75.88      2.41 o 
  -4   5   6      179.91      198.69      3.86 o 
  -3   5   6      163.30      166.50      2.31 o 
  -2   5   6      458.82      488.25      4.45 o 
  -1   5   6        8.72        9.19      0.68 o 
   0   5   6      239.04      254.77      2.94 o 
   1   5   6        8.83        6.30      0.68 o 
   2   5   6       77.96       83.05      2.26 o 
   3   5   6       10.89        7.25      1.10 o 
   4   5   6       35.43       34.92      2.69 o 
   5   5   6        0.10       -0.67      1.34 o 
   6   5   6       11.49        8.95      2.37 o 
   7   5   6        0.88        6.76      2.50 o 
 -11   6   6        0.38       -0.12      2.15 o 
 -10   6   6        7.05        3.66      1.75 o 
  -9   6   6        0.26       -0.32      3.35 o 
  -8   6   6       34.64       30.53      2.34 o 
  -7   6   6       33.55       31.84      2.16 o 
  -6   6   6      110.12      110.71      3.19 o 
  -5   6   6        0.00       -0.18      0.60 o 
  -4   6   6      554.42      559.33      7.71 o 
  -3   6   6      417.26      443.82      4.25 o 
  -2   6   6      749.83      806.98      7.16 o 
  -1   6   6      380.77      403.29      4.42 o 
   0   6   6      211.99      225.03      2.76 o 
   1   6   6        7.13        9.32      0.85 o 
   2   6   6       29.12       23.07      1.38 o 
   3   6   6        2.78        3.25      0.88 o 
   4   6   6        9.39        8.50      1.37 o 
   5   6   6        0.15        0.29      1.36 o 
   6   6   6        3.28        6.23      4.59 o 
 -11   7   6        0.28       -0.36      1.99 o 
 -10   7   6        0.64       -0.36      1.58 o 
  -9   7   6        0.79        0.11      1.71 o 
  -8   7   6        0.05       -0.50      0.89 o 
  -7   7   6       16.53       13.25      0.97 o 
  -6   7   6       85.66       94.16      3.01 o 
  -5   7   6       89.43       88.12      2.72 o 
  -4   7   6      489.88      503.95      7.26 o 
  -3   7   6       18.98       17.06      1.24 o 
  -2   7   6      241.30      259.36      3.24 o 
  -1   7   6       56.85       65.51      1.64 o 
   0   7   6       42.31       38.56      1.15 o 
   1   7   6       46.88       48.24      1.52 o 
   2   7   6       76.50       76.58      1.92 o 
   3   7   6        0.19        0.17      1.13 o 
   4   7   6       77.05       81.95      3.44 o 
   5   7   6        2.87        3.27      1.58 o 
   6   7   6       18.60       18.85      2.88 o 
 -10   8   6        1.51       -0.63      1.80 o 
  -9   8   6        8.29        6.60      2.08 o 
  -8   8   6       87.64       82.34      3.29 o 
  -7   8   6        2.00        3.93      1.15 o 
  -6   8   6      472.42      456.29      5.75 o 
  -5   8   6        0.71        2.29      0.77 o 
  -4   8   6      335.49      325.47      7.28 o 
  -3   8   6       17.85       19.87      0.89 o 
  -2   8   6       70.28       75.77      1.90 o 
  -1   8   6       26.34       31.33      1.31 o 
   0   8   6      227.85      223.28      2.94 o 
   1   8   6       20.63       22.39      1.22 o 
   2   8   6      295.06      296.82      3.95 o 
   3   8   6        4.36        4.67      0.97 o 
   4   8   6       53.29       51.02      3.05 o 
   5   8   6        0.00        1.71      1.60 o 
   6   8   6        1.21        0.31      1.71 o 
 -10   9   6       18.49       19.17      3.40 o 
  -9   9   6        8.71        8.50      2.44 o 
  -8   9   6       81.26       78.04      4.33 o 
  -7   9   6        0.45       -0.38      0.55 o 
  -6   9   6       22.88       17.51      1.11 o 
  -5   9   6       53.37       46.45      1.65 o 
  -4   9   6        5.58        2.63      1.22 o 
  -3   9   6       18.06       20.27      1.64 o 
  -2   9   6      154.33      159.37      3.16 o 
  -1   9   6       13.01       10.84      1.05 o 
   0   9   6      646.92      620.23      7.83 o 
   1   9   6        1.77        1.77      0.68 o 
   2   9   6      199.64      184.61      3.26 o 
   3   9   6        3.96        6.48      1.08 o 
   4   9   6       15.88       12.81      2.28 o 
   5   9   6        5.63        3.64      2.54 o 
   6   9   6        3.56       10.16      3.01 o 
 -10  10   6       14.51       14.57      4.55 o 
  -9  10   6       16.47       13.36      4.00 o 
  -8  10   6        8.39        6.53      1.28 o 
  -7  10   6       60.00       54.50      2.09 o 
  -6  10   6        5.21        4.35      0.79 o 
  -5  10   6        1.24        1.06      0.59 o 
  -4  10   6      366.52      352.83      6.02 o 
  -3  10   6       85.09       68.91      2.66 o 
  -2  10   6     1470.74     1358.76     17.83 o 
  -1  10   6        2.37        5.05      0.85 o 
   0  10   6      729.04      676.47      7.73 o 
   1  10   6       56.52       55.71      1.79 o 
   2  10   6      115.66      108.35      2.49 o 
   3  10   6       16.71       13.69      1.42 o 
   4  10   6       21.75       23.22      3.00 o 
   5  10   6        0.43        1.70      2.76 o 
   6  10   6        3.13        2.95      3.34 o 
 -10  11   6        1.15       -0.51      2.63 o 
  -9  11   6        0.00       -0.68      2.36 o 
  -8  11   6        6.86        4.92      2.01 o 
  -7  11   6       41.01       38.31      1.94 o 
  -6  11   6      178.85      179.01      3.64 o 
  -5  11   6       15.77        9.08      1.06 o 
  -4  11   6      758.73      713.56      8.47 o 
  -3  11   6      300.55      302.33      7.69 o 
  -2  11   6      349.23      328.70      8.43 o 
  -1  11   6      359.20      340.44      4.90 o 
   0  11   6       22.06       19.46      1.39 o 
   1  11   6       21.51       20.98      1.31 o 
   2  11   6        1.14        1.54      0.84 o 
   3  11   6        0.14       -0.20      1.09 o 
   4  11   6        0.80       -1.46      2.48 o 
   5  11   6        0.03       -0.68      2.10 o 
   6  11   6        0.15       -0.04      3.39 o 
 -10  12   6        5.76        3.78      3.39 o 
  -9  12   6        0.61       -1.39      2.52 o 
  -8  12   6       37.19       32.90      2.42 o 
  -7  12   6       18.70       20.33      1.79 o 
  -6  12   6      128.03      115.09      3.08 o 
  -5  12   6      312.50      302.57      4.32 o 
  -4  12   6       25.65       24.42      1.61 o 
  -3  12   6       35.76       30.05      1.82 o 
  -2  12   6        0.69        1.79      1.44 o 
  -1  12   6      387.70      362.79     11.35 o 
   0  12   6       62.96       65.98      2.15 o 
   1  12   6      203.78      191.75      3.22 o 
   2  12   6       36.90       38.64      2.14 o 
   3  12   6       12.40        6.11      1.52 o 
   4  12   6       21.10       19.55      2.59 o 
   5  12   6        1.59        1.42      1.71 o 
  -9  13   6        3.06        3.63      3.31 o 
  -8  13   6        4.61        3.15      1.29 o 
  -7  13   6       28.03       29.74      2.18 o 
  -6  13   6        1.91       -0.34      2.05 o 
  -5  13   6       26.38       30.82      1.60 o 
  -4  13   6       37.12       43.01      1.94 o 
  -3  13   6      612.19      584.72     10.86 o 
  -2  13   6      463.59      458.29      6.71 o 
  -1  13   6       68.46       59.70      2.28 o 
   0  13   6      234.33      244.99      4.72 o 
   1  13   6      113.39      126.55      2.98 o 
   2  13   6       17.32       16.78      1.50 o 
   3  13   6       39.84       37.46      2.78 o 
   4  13   6       10.72       10.96      2.18 o 
   5  13   6        3.31        1.35      1.70 o 
  -9  14   6        0.12       -0.39      1.18 o 
  -8  14   6        7.82        7.60      1.54 o 
  -7  14   6       12.47       12.07      1.70 o 
  -6  14   6       73.95       73.20      5.36 o 
  -5  14   6      207.25      202.59      4.10 o 
  -4  14   6      451.51      472.25     13.12 o 
  -3  14   6       18.63       18.20      1.56 o 
  -2  14   6      176.10      187.85      4.03 o 
  -1  14   6      117.61      115.40      3.17 o 
   0  14   6       26.63       24.36      1.80 o 
   1  14   6        0.63        0.55      0.70 o 
   2  14   6        0.08        0.72      1.02 o 
   3  14   6       36.12       44.58      3.05 o 
   4  14   6       11.24       14.77      2.37 o 
   5  14   6        5.92        4.48      1.89 o 
  -8  15   6       18.15       18.78      2.29 o 
  -7  15   6       19.39       14.93      2.00 o 
  -6  15   6       93.46      100.35      7.92 o 
  -5  15   6        7.28        8.37      1.18 o 
  -4  15   6       25.14       28.57      2.07 o 
  -3  15   6       42.47       52.78      3.87 o 
  -2  15   6      115.77      108.67      5.14 o 
  -1  15   6        9.18        5.81      1.12 o 
   0  15   6        2.15        2.31      1.02 o 
   1  15   6       40.91       37.65      2.62 o 
   2  15   6       93.46      101.35      5.39 o 
   3  15   6        2.71        6.21      1.53 o 
   4  15   6       17.34       16.27      4.11 o 
  -8  16   6        6.80        5.17      1.46 o 
  -7  16   6       26.11       28.87      2.98 o 
  -6  16   6        9.48        6.27      1.68 o 
  -5  16   6        4.27        2.60      1.01 o 
  -4  16   6       10.57       10.23      1.64 o 
  -3  16   6       35.42       28.78      2.45 o 
  -2  16   6        5.31        2.08      1.16 o 
  -1  16   6       69.47       64.59      3.16 o 
   0  16   6      195.36      201.64      5.34 o 
   1  16   6        1.61        1.40      1.42 o 
   2  16   6       36.66       37.06      4.09 o 
   3  16   6        1.00        1.98      2.10 o 
   4  16   6        2.15        4.99      2.53 o 
  -8  17   6       19.10       28.21      6.50 o 
  -7  17   6        0.31        8.22      4.47 o 
  -6  17   6        9.11       11.00      2.00 o 
  -5  17   6        0.08        1.69      1.27 o 
  -4  17   6        1.28        1.67      1.12 o 
  -3  17   6        3.98        3.44      1.53 o 
  -2  17   6       36.89       39.79      3.43 o 
  -1  17   6       12.16        8.60      1.68 o 
   0  17   6        6.82        7.68      1.55 o 
   1  17   6        3.83       -1.00      2.83 o 
   2  17   6        7.64       13.33      4.30 o 
   3  17   6       10.38       12.46      4.61 o 
   4  17   6        1.86        2.57      1.40 o 
  -7  18   6        1.50       -0.29      3.88 o 
  -6  18   6       11.45        7.36      3.84 o 
  -5  18   6        5.46        4.38      1.40 o 
  -4  18   6        7.88        3.84      1.86 o 
  -3  18   6        1.78        0.51      1.27 o 
  -2  18   6        1.50        2.85      1.34 o 
  -1  18   6        4.87        4.28      1.45 o 
   0  18   6        1.42       -0.05      1.70 o 
   1  18   6       38.85       48.61      6.81 o 
   2  18   6        1.69        1.97      3.55 o 
  -7  19   6        0.33        2.24      4.08 o 
  -6  19   6        0.06        6.08      1.46 o 
  -5  19   6        0.18        2.37      2.38 o 
  -4  19   6       20.23       15.30      2.44 o 
  -3  19   6        3.89        2.32      1.46 o 
  -2  19   6       38.47       37.98      3.01 o 
  -1  19   6       22.60       21.53      2.53 o 
   0  19   6        9.48        8.35      4.03 o 
   1  19   6       15.32       18.25      4.86 o 
   2  19   6        0.02       -0.05      3.39 o 
  -6  20   6        0.05        1.70      3.06 o 
  -5  20   6        6.67        5.94      2.34 o 
  -4  20   6        5.24        5.58      2.60 o 
  -3  20   6       22.15       22.04      2.57 o 
  -2  20   6        1.08        1.07      1.33 o 
  -1  20   6       15.98       21.02      3.14 o 
   0  20   6        0.57       -1.20      1.71 o 
   1  20   6        9.51       10.34      4.39 o 
   2  20   6        0.02       -1.83      3.53 o 
  -5  21   6       15.58       23.07      3.55 o 
  -4  21   6       13.11       12.05      2.04 o 
  -3  21   6        0.56        0.98      1.42 o 
  -2  21   6        4.17        5.40      1.67 o 
  -1  21   6        0.79        0.47      1.70 o 
   0  21   6        1.57        0.68      2.02 o 
   1  21   6        2.38        5.27      3.77 o 
  -4  22   6        0.10        1.68      2.92 o 
  -3  22   6        0.01       -0.28      1.38 o 
  -2  22   6        1.17        0.37      1.70 o 
  -1  22   6       19.27       14.16      2.96 o 
   0  22   6        0.00        4.01      3.43 o 
 -11   1   7        2.38        2.02      2.18 o 
 -10   1   7        2.93        1.58      1.80 o 
  -9   1   7       29.80       32.42      3.84 o 
  -8   1   7        9.64        8.63      2.64 o 
  -7   1   7       11.97       13.36      2.26 o 
  -6   1   7        8.82        9.57      0.93 o 
  -5   1   7        4.89        3.19      0.45 o 
  -4   1   7       53.89       57.50      1.14 o 
  -3   1   7       98.04       82.71      1.69 o 
  -2   1   7      494.74      475.04      5.35 o 
  -1   1   7        6.03        2.70      0.50 o 
   0   1   7      103.40      105.29      2.01 o 
   1   1   7       34.48       39.84      1.46 o 
   2   1   7       36.83       35.89      1.76 o 
   3   1   7        5.46        4.12      0.98 o 
   4   1   7       19.30       20.15      2.24 o 
   5   1   7        2.61        3.62      1.61 o 
   6   1   7        0.13       -1.04      2.26 o 
 -11   2   7        2.33        3.71      2.20 o 
 -10   2   7        1.19        2.07      1.91 o 
  -9   2   7        9.10        6.83      3.85 o 
  -8   2   7        0.67        0.51      1.77 o 
  -7   2   7       70.87       73.79      2.33 o 
  -6   2   7       30.89       35.17      1.42 o 
  -5   2   7        0.78       -0.34      0.37 o 
  -4   2   7      254.62      253.49      2.63 o 
  -3   2   7       25.51       36.18      1.25 o 
  -2   2   7        1.38        1.42      0.51 o 
  -1   2   7      357.70      373.63      3.83 o 
   0   2   7      577.36      565.24      5.57 o 
   1   2   7       13.98       13.91      1.06 o 
   2   2   7      150.30      150.89      2.93 o 
   3   2   7       51.31       55.61      2.33 o 
   4   2   7       10.82       11.20      1.89 o 
   5   2   7       17.31       14.06      2.20 o 
   6   2   7       20.73       21.95      2.71 o 
 -11   3   7        0.93       -1.01      1.82 o 
 -10   3   7        4.50        5.12      2.93 o 
  -9   3   7        4.40        1.41      1.53 o 
  -8   3   7        0.22        0.83      1.45 o 
  -7   3   7        9.87       10.36      0.87 o 
  -6   3   7       42.15       47.61      2.58 o 
  -5   3   7       16.79       19.09      1.05 o 
  -4   3   7        0.05        0.66      0.34 o 
  -3   3   7      617.50      594.12      6.57 o 
  -2   3   7      544.38      468.88      4.39 o 
  -1   3   7        2.19        1.85      0.59 o 
   0   3   7       94.08       90.78      2.02 o 
   1   3   7      294.19      308.30      3.93 o 
   2   3   7      123.88      132.24      2.76 o 
   3   3   7       28.89       32.87      1.89 o 
   4   3   7       75.17       73.80      3.42 o 
   5   3   7        5.65        7.81      1.88 o 
   6   3   7        3.64        2.82      1.69 o 
 -11   4   7        0.78        1.10      1.95 o 
 -10   4   7       12.35       11.83      2.85 o 
  -9   4   7        6.93        8.75      2.37 o 
  -8   4   7       41.94       41.60      3.93 o 
  -7   4   7      135.72      154.69      3.87 o 
  -6   4   7        0.51       -0.40      1.00 o 
  -5   4   7      493.39      506.67      9.07 o 
  -4   4   7      428.63      399.97      4.08 o 
  -3   4   7       79.14       68.16      1.58 o 
  -2   4   7      161.28      159.96      2.39 o 
  -1   4   7     1311.06     1253.97     10.65 o 
   0   4   7      114.17      101.05      1.99 o 
   1   4   7       85.35       82.33      1.97 o 
   2   4   7       65.36       59.91      2.07 o 
   3   4   7       37.09       44.96      2.13 o 
   4   4   7        3.14        2.00      1.42 o 
   5   4   7        9.95        7.95      1.89 o 
   6   4   7        0.05        2.99      2.27 o 
 -11   5   7        6.99        7.72      2.64 o 
 -10   5   7        0.00       -1.55      1.55 o 
  -9   5   7       64.55       69.09      4.98 o 
  -8   5   7       41.13       43.75      4.01 o 
  -7   5   7       70.21       66.28      2.60 o 
  -6   5   7      339.14      335.95      5.88 o 
  -5   5   7      279.16      279.07      7.40 o 
  -4   5   7       60.29       61.40      2.29 o 
  -3   5   7     1202.02     1177.18     10.98 o 
  -2   5   7      440.38      422.77      4.99 o 
  -1   5   7       24.16       22.21      1.09 o 
   0   5   7      237.15      233.87      3.34 o 
   1   5   7      577.27      561.03      5.88 o 
   2   5   7       32.03       28.78      1.58 o 
   3   5   7      112.30      101.58      2.91 o 
   4   5   7        8.60       11.28      3.47 o 
   5   5   7        7.30        4.69      1.82 o 
   6   5   7        0.01        1.47      1.83 o 
 -11   6   7       12.59       16.70      2.75 o 
 -10   6   7       11.81       10.69      2.64 o 
  -9   6   7        0.03       -0.63      1.38 o 
  -8   6   7       21.77       22.40      2.03 o 
  -7   6   7      202.40      210.29      6.05 o 
  -6   6   7       60.70       63.72      2.47 o 
  -5   6   7      420.19      414.76      7.61 o 
  -4   6   7      955.29      952.86     11.77 o 
  -3   6   7      201.34      180.02      2.41 o 
  -2   6   7      243.00      228.04      3.38 o 
  -1   6   7      893.73      858.17      8.39 o 
   0   6   7       15.48       20.83      1.05 o 
   1   6   7       46.15       39.42      1.75 o 
   2   6   7        1.42        1.20      0.70 o 
   3   6   7        0.67        3.13      0.96 o 
   4   6   7        3.06        2.13      1.38 o 
   5   6   7        0.06        1.70      1.48 o 
   6   6   7        4.31        9.54      2.19 o 
 -11   7   7        1.20        1.19      1.65 o 
 -10   7   7        1.41        0.21      1.82 o 
  -9   7   7       11.88        8.47      2.39 o 
  -8   7   7       52.95       57.29      2.82 o 
  -7   7   7        0.81        2.01      0.91 o 
  -6   7   7      182.50      188.62      4.43 o 
  -5   7   7      594.15      555.07     11.24 o 
  -4   7   7       44.75       61.38      2.37 o 
  -3   7   7     1126.96     1090.49     10.19 o 
  -2   7   7      909.12      938.04      9.23 o 
  -1   7   7       50.42       48.44      1.62 o 
   0   7   7      126.14      131.88      2.14 o 
   1   7   7        3.18        2.56      0.68 o 
   2   7   7        0.65        1.49      0.75 o 
   3   7   7       24.04       27.30      1.89 o 
   4   7   7        0.23        1.81      1.58 o 
   5   7   7        4.23        0.78      1.66 o 
   6   7   7        0.01        1.69      2.17 o 
 -11   8   7        0.24       -0.19      2.08 o 
 -10   8   7        0.08       -0.60      1.40 o 
  -9   8   7        2.35        1.32      1.78 o 
  -8   8   7        5.31        5.15      1.22 o 
  -7   8   7       24.21       23.46      1.99 o 
  -6   8   7      195.70      199.64      3.64 o 
  -5   8   7        5.21        5.64      1.33 o 
  -4   8   7      758.43      759.49     12.40 o 
  -3   8   7      282.25      253.00      4.83 o 
  -2   8   7       12.30       11.78      1.14 o 
  -1   8   7      116.01      121.01      6.10 o 
   0   8   7      331.99      327.43      4.43 o 
   1   8   7       32.73       35.54      2.09 o 
   2   8   7       60.53       58.24      2.08 o 
   3   8   7        9.41        7.38      1.86 o 
   4   8   7        0.19        4.42      2.73 o 
   5   8   7        0.75        3.33      1.90 o 
   6   8   7        0.55        3.51      5.01 o 
 -10   9   7        3.18        3.20      2.13 o 
  -9   9   7        0.20       -1.23      1.51 o 
  -8   9   7        8.03        6.39      1.93 o 
  -7   9   7        5.46        5.87      1.10 o 
  -6   9   7       56.64       60.78      2.89 o 
  -5   9   7        2.23       -0.52      1.29 o 
  -4   9   7        0.28       -0.02      0.69 o 
  -3   9   7      100.95       88.67      2.89 o 
  -2   9   7      290.51      267.31      4.49 o 
  -1   9   7      659.89      624.08      8.06 o 
   0   9   7       10.36        9.48      1.27 o 
   1   9   7      187.42      177.26      3.18 o 
   2   9   7       82.79       88.73      2.39 o 
   3   9   7        2.19        3.00      1.97 o 
   4   9   7       36.33       36.59      3.52 o 
   5   9   7        0.16        1.20      1.61 o 
 -10  10   7        0.33       -1.43      2.22 o 
  -9  10   7        0.19       -1.15      2.36 o 
  -8  10   7       35.17       28.85      3.03 o 
  -7  10   7        0.16       -0.48      0.78 o 
  -6  10   7      161.00      154.48      3.40 o 
  -5  10   7        0.60       -0.49      1.02 o 
  -4  10   7       14.51       14.39      1.43 o 
  -3  10   7       31.67       33.50      2.15 o 
  -2  10   7        8.90        9.62      1.14 o 
  -1  10   7        1.37        2.86      0.84 o 
   0  10   7      141.46      126.94      3.38 o 
   1  10   7       66.19       67.92      2.17 o 
   2  10   7       35.42       28.08      1.74 o 
   3  10   7        7.23        4.77      1.73 o 
   4  10   7        0.18        1.05      1.60 o 
   5  10   7        2.11        3.29      2.13 o 
 -10  11   7       21.05       11.39      4.43 o 
  -9  11   7        2.72        1.42      2.72 o 
  -8  11   7      110.05      121.37      7.48 o 
  -7  11   7        1.48        1.14      0.70 o 
  -6  11   7       17.15       19.29      3.33 o 
  -5  11   7       18.53       17.73      1.53 o 
  -4  11   7       49.63       46.10      2.32 o 
  -3  11   7      103.07      108.27      3.38 o 
  -2  11   7        3.34        2.48      1.14 o 
  -1  11   7       16.34       17.53      1.50 o 
   0  11   7       31.30       30.96      1.99 o 
   1  11   7        6.29       13.00      1.21 o 
   2  11   7        0.64        0.60      1.01 o 
   3  11   7       14.56       18.68      2.59 o 
   4  11   7        0.04        0.88      2.17 o 
   5  11   7        1.83        3.33      3.32 o 
 -10  12   7       22.72       28.94      6.14 o 
  -9  12   7        1.45        1.88      2.93 o 
  -8  12   7        4.15        4.90      1.22 o 
  -7  12   7        2.76        5.45      1.80 o 
  -6  12   7       25.68       26.65      2.13 o 
  -5  12   7       22.16       23.10      1.66 o 
  -4  12   7       19.18       20.92      1.38 o 
  -3  12   7       26.12       26.02      2.12 o 
  -2  12   7      299.02      292.23      5.96 o 
  -1  12   7        7.20        6.03      1.25 o 
   0  12   7      148.52      145.35      3.62 o 
   1  12   7        7.30        3.71      1.11 o 
   2  12   7       27.23       37.04      2.99 o 
   3  12   7        0.58        0.73      1.65 o 
   4  12   7        5.44        4.43      1.89 o 
   5  12   7        0.27        2.63      2.42 o 
  -9  13   7        0.54       -2.38      2.39 o 
  -8  13   7        0.04       -0.78      1.07 o 
  -7  13   7       35.11       29.37      3.88 o 
  -6  13   7       42.04       34.43      2.20 o 
  -5  13   7       97.76       91.95      3.06 o 
  -4  13   7      329.64      309.21      6.16 o 
  -3  13   7        0.00       -0.83      0.83 o 
  -2  13   7      224.31      194.18      5.80 o 
  -1  13   7       46.20       41.46      2.67 o 
   0  13   7       14.86       17.82      1.63 o 
   1  13   7        6.83        7.15      1.31 o 
   2  13   7        2.88        1.90      1.47 o 
   3  13   7        1.81        1.96      1.61 o 
   4  13   7        5.76        8.20      2.21 o 
  -9  14   7        2.71        3.24      1.42 o 
  -8  14   7       26.78       20.41      2.17 o 
  -7  14   7       14.04       23.82      2.84 o 
  -6  14   7      136.35      136.52      7.53 o 
  -5  14   7        3.83        2.78      1.70 o 
  -4  14   7      216.82      197.80      4.12 o 
  -3  14   7       99.56       93.02      3.44 o 
  -2  14   7       57.49       49.58      2.47 o 
  -1  14   7       23.14       18.13      1.90 o 
   0  14   7        0.02        1.36      1.45 o 
   1  14   7       13.78       14.09      1.59 o 
   2  14   7        0.00        0.29      2.31 o 
   3  14   7       16.09       18.20      2.57 o 
   4  14   7        4.18        6.60      2.19 o 
  -9  15   7        6.18        7.82      1.72 o 
  -8  15   7       22.92       24.69      2.51 o 
  -7  15   7        2.32        3.08      1.10 o 
  -6  15   7      123.64      131.29      4.31 o 
  -5  15   7       21.83       23.68      1.75 o 
  -4  15   7       77.60       75.58      5.20 o 
  -3  15   7       28.13       28.53      2.12 o 
  -2  15   7        6.07        4.65      0.97 o 
  -1  15   7        7.01        6.03      1.23 o 
   0  15   7       14.50       15.16      1.71 o 
   1  15   7       16.93       20.80      2.55 o 
   2  15   7        1.82        2.63      1.92 o 
   3  15   7        0.00        1.67      2.15 o 
   4  15   7        1.76        7.06      4.96 o 
  -8  16   7       66.63       70.95      9.51 o 
  -7  16   7       11.21       12.03      3.30 o 
  -6  16   7       58.88       66.60      3.69 o 
  -5  16   7       33.86       40.59      2.17 o 
  -4  16   7       12.28       14.61      1.64 o 
  -3  16   7       10.25        6.30      1.31 o 
  -2  16   7       17.79       17.52      1.79 o 
  -1  16   7      103.36      101.35      3.50 o 
   0  16   7       52.61       50.11      2.71 o 
   1  16   7       21.61       23.91      3.45 o 
   2  16   7       55.31       68.13      6.30 o 
   3  16   7        0.09       -1.58      1.83 o 
  -8  17   7        9.34       17.46      5.53 o 
  -7  17   7        0.08        3.62      2.70 o 
  -6  17   7        6.72        8.43      5.11 o 
  -5  17   7       68.27       72.64      4.26 o 
  -4  17   7        3.59        2.74      2.26 o 
  -3  17   7      229.21      226.43      6.00 o 
  -2  17   7      141.44      135.20      4.65 o 
  -1  17   7       20.33       23.43      2.39 o 
   0  17   7      124.76      129.68      4.57 o 
   1  17   7       27.53       22.57      5.02 o 
   2  17   7        0.00        4.25      3.53 o 
   3  17   7       19.91       12.85      5.10 o 
  -7  18   7       39.15       58.08      9.30 o 
  -6  18   7        2.34        4.75      6.39 o 
  -5  18   7       63.98       73.08      3.83 o 
  -4  18   7      130.43      126.07      4.46 o 
  -3  18   7       12.05       11.51      1.93 o 
  -2  18   7      127.28      134.23      4.72 o 
  -1  18   7      142.09      143.43      4.89 o 
   0  18   7        2.55        4.32      1.97 o 
   1  18   7       24.02       26.16      5.48 o 
   2  18   7       16.18       16.72      4.87 o 
  -7  19   7        3.93       16.24      4.97 o 
  -6  19   7       50.33       52.37      6.73 o 
  -5  19   7       12.05       13.28      2.00 o 
  -4  19   7       57.20       54.39      3.02 o 
  -3  19   7       47.07       51.83      3.49 o 
  -2  19   7        8.24        6.62      1.86 o 
  -1  19   7        6.28        5.16      1.63 o 
   0  19   7       24.95       27.70      3.65 o 
   1  19   7       35.49       31.02      5.86 o 
   2  19   7        0.92        3.34      3.61 o 
  -6  20   7        0.31       16.56      4.49 o 
  -5  20   7        2.12        2.61      2.35 o 
  -4  20   7       24.24       27.91      2.80 o 
  -3  20   7       15.30       21.71      2.54 o 
  -2  20   7       26.69       30.66      3.12 o 
  -1  20   7       22.18       25.59      3.44 o 
   0  20   7        0.08       -0.13      1.74 o 
   1  20   7        3.65        2.52      3.77 o 
  -5  21   7        4.22        4.49      4.21 o 
  -4  21   7        3.65        2.99      1.57 o 
  -3  21   7       12.86       14.64      2.30 o 
  -2  21   7       24.20       25.53      3.13 o 
  -1  21   7        0.16       -0.48      1.64 o 
   0  21   7        1.46        0.46      2.86 o 
  -3  22   7        3.85        3.92      2.28 o 
  -2  22   7       20.86        0.62      1.74 o 
  -1  22   7        1.69       -2.31      2.36 o 
 -11   0   8        0.01        0.96      2.74 o 
 -10   0   8        0.77        2.02      2.60 o 
  -9   0   8        1.24       -1.56      1.76 o 
  -8   0   8        0.97       -0.30      1.96 o 
  -7   0   8        3.41        4.77      2.45 o 
  -6   0   8        0.86       -0.58      1.56 o 
  -5   0   8        0.96        0.57      1.01 o 
  -4   0   8      184.95      188.04     14.11 o 
  -3   0   8       46.26       27.63      5.74 o 
  -2   0   8      199.24      201.55      4.63 o 
  -1   0   8        0.30        0.72      0.67 o 
   0   0   8        7.00        9.20      2.80 o 
   1   0   8        5.06        1.91      0.89 o 
   2   0   8        9.22        7.48      2.55 o 
   3   0   8       17.66       22.75      3.95 o 
   4   0   8       36.50       44.47      4.58 o 
   5   0   8        0.40        2.86      3.58 o 
   6   0   8       15.28       12.70      4.19 o 
 -11   1   8        1.50        3.24      2.24 o 
 -10   1   8        0.47        2.43      1.84 o 
  -9   1   8        1.70        1.38      1.72 o 
  -8   1   8        0.20       -0.57      1.31 o 
  -7   1   8        0.61        2.42      1.42 o 
  -6   1   8       58.41       64.99      2.03 o 
  -5   1   8       12.60       10.69      0.92 o 
  -4   1   8       80.69       88.71      2.10 o 
  -3   1   8        0.99        1.27      0.71 o 
  -2   1   8       16.17       13.32      1.04 o 
  -1   1   8       16.57       15.09      0.90 o 
   0   1   8       34.87       26.84      1.40 o 
   1   1   8        5.96        6.74      0.86 o 
   2   1   8       23.84       18.50      1.50 o 
   3   1   8        0.76        4.77      1.46 o 
   4   1   8        6.43        6.77      1.80 o 
   5   1   8        2.47        3.14      1.66 o 
   6   1   8        0.07        3.45      1.78 o 
 -11   2   8        0.89        2.92      2.45 o 
 -10   2   8        4.03        7.61      2.43 o 
  -9   2   8        0.61        0.21      1.85 o 
  -8   2   8        3.87        1.78      1.63 o 
  -7   2   8        6.42        6.13      1.77 o 
  -6   2   8       29.25       29.85      1.48 o 
  -5   2   8        2.96        1.82      0.58 o 
  -4   2   8       24.76       22.71      0.98 o 
  -3   2   8       47.33       50.03      1.75 o 
  -2   2   8       18.36       17.15      1.16 o 
  -1   2   8        1.34        0.22      0.44 o 
   0   2   8        1.32        0.74      0.58 o 
   1   2   8       35.90       41.76      1.53 o 
   2   2   8       20.59       24.62      1.65 o 
   3   2   8        0.85        1.89      1.34 o 
   4   2   8        8.69        7.12      2.48 o 
   5   2   8        7.74       10.86      2.15 o 
   6   2   8        1.03        3.65      1.79 o 
 -11   3   8        9.90       11.78      3.38 o 
 -10   3   8        0.91        0.13      1.78 o 
  -9   3   8       22.29       25.53      3.45 o 
  -8   3   8       32.30       34.08      3.68 o 
  -7   3   8       12.06       16.35      1.19 o 
  -6   3   8        2.16        4.09      0.70 o 
  -5   3   8       80.24       88.26      2.90 o 
  -4   3   8       18.67       18.46      1.70 o 
  -3   3   8       14.07       14.44      1.14 o 
  -2   3   8       85.49       77.20      1.83 o 
  -1   3   8      123.70      116.99      2.32 o 
   0   3   8       30.54       33.17      1.41 o 
   1   3   8        1.82        2.51      0.70 o 
   2   3   8       50.30       56.55      2.00 o 
   3   3   8       39.33       38.23      2.83 o 
   4   3   8        0.14        0.69      1.37 o 
   5   3   8        9.22        4.82      1.75 o 
   6   3   8        2.91        2.98      2.31 o 
 -11   4   8        0.04        0.45      1.93 o 
 -10   4   8       19.62       19.97      3.46 o 
  -9   4   8       27.92       28.58      3.75 o 
  -8   4   8        3.34        5.50      1.94 o 
  -7   4   8       19.32       16.75      1.93 o 
  -6   4   8        1.15        1.11      0.54 o 
  -5   4   8        0.12        1.21      1.03 o 
  -4   4   8       15.72       16.61      1.09 o 
  -3   4   8       85.62       71.37      2.29 o 
  -2   4   8      273.80      253.49      3.65 o 
  -1   4   8        0.32       -0.03      0.53 o 
   0   4   8      389.62      379.50      4.45 o 
   1   4   8      205.15      206.36      3.27 o 
   2   4   8        0.45        1.40      0.72 o 
   3   4   8       74.64       75.61      3.93 o 
   4   4   8       23.61       22.49      2.53 o 
   5   4   8        3.94        2.56      2.25 o 
 -11   5   8        1.27        0.41      1.95 o 
 -10   5   8        7.24        8.16      2.54 o 
  -9   5   8        5.70        5.82      2.10 o 
  -8   5   8        2.07        2.64      1.60 o 
  -7   5   8      115.18      121.54      4.18 o 
  -6   5   8        8.16        6.93      1.32 o 
  -5   5   8        9.47        4.94      1.22 o 
  -4   5   8       65.31       61.48      2.73 o 
  -3   5   8       30.34       37.64      1.56 o 
  -2   5   8      193.00      195.96      3.19 o 
  -1   5   8       41.84       37.32      1.58 o 
   0   5   8       81.26       73.19      2.68 o 
   1   5   8       25.64       28.24      1.45 o 
   2   5   8      183.91      183.33      3.61 o 
   3   5   8        2.07        1.56      1.38 o 
   4   5   8       11.64       16.94      4.71 o 
   5   5   8        2.58        6.39      2.59 o 
 -11   6   8        0.14        0.68      1.97 o 
 -10   6   8       20.84       15.76      3.08 o 
  -9   6   8        0.48       -0.46      1.54 o 
  -8   6   8       43.34       38.21      3.89 o 
  -7   6   8       44.07       40.02      2.92 o 
  -6   6   8        0.72       -0.09      0.88 o 
  -5   6   8      224.24      212.80      5.28 o 
  -4   6   8       81.19       85.50      2.87 o 
  -3   6   8        8.93       12.00      0.83 o 
  -2   6   8       17.70       10.72      0.99 o 
  -1   6   8      346.40      348.58      4.77 o 
   0   6   8      122.97      106.31      2.12 o 
   1   6   8      177.13      180.02      3.57 o 
   2   6   8        1.65        0.21      0.95 o 
   3   6   8       42.47       42.54      3.02 o 
   4   6   8        2.50        0.89      1.49 o 
   5   6   8       10.30        6.63      2.30 o 
 -11   7   8        3.37        2.24      2.20 o 
 -10   7   8        1.18       -0.14      1.63 o 
  -9   7   8       14.48       10.97      2.63 o 
  -8   7   8       49.45       45.54      3.36 o 
  -7   7   8       10.97        9.14      1.60 o 
  -6   7   8       89.35       87.57      3.49 o 
  -5   7   8       67.66       70.42      3.03 o 
  -4   7   8        3.69        5.03      1.33 o 
  -3   7   8      319.41      315.50      4.87 o 
  -2   7   8       58.19       50.69      1.72 o 
  -1   7   8       39.05       38.80      1.53 o 
   0   7   8       53.28       50.20      1.70 o 
   1   7   8       55.59       49.77      1.84 o 
   2   7   8       16.41       22.83      1.54 o 
   3   7   8       74.30       69.40      3.34 o 
   4   7   8        1.47        2.10      1.46 o 
   5   7   8       17.63       14.13      2.34 o 
 -11   8   8        1.46        1.76      1.68 o 
 -10   8   8        1.83        0.62      1.83 o 
  -9   8   8        3.71        4.36      1.97 o 
  -8   8   8        3.53        2.59      1.12 o 
  -7   8   8       35.32       37.17      3.66 o 
  -6   8   8       51.34       41.34      3.73 o 
  -5   8   8       48.38       43.99      3.50 o 
  -4   8   8      112.91      109.68      4.10 o 
  -3   8   8       13.15        8.64      1.31 o 
  -2   8   8      298.40      282.35      4.71 o 
  -1   8   8        2.45        4.69      1.06 o 
   0   8   8      193.36      193.94      3.70 o 
   1   8   8        0.03        0.46      0.78 o 
   2   8   8        1.56        1.74      0.95 o 
   3   8   8       34.32       31.15      3.27 o 
   4   8   8       12.30       17.66      2.76 o 
   5   8   8       32.61       37.38      3.88 o 
 -10   9   8        1.07       -1.67      2.12 o 
  -9   9   8        0.01        0.86      2.73 o 
  -8   9   8        3.58        3.42      1.36 o 
  -7   9   8       26.79       23.02      3.09 o 
  -6   9   8        1.37        2.29      2.05 o 
  -5   9   8       19.73       16.83      2.19 o 
  -4   9   8       31.21       27.25      2.55 o 
  -3   9   8       11.72        6.43      1.23 o 
  -2   9   8      108.66       97.24      2.70 o 
  -1   9   8       71.13       60.08      2.82 o 
   0   9   8       33.32       37.08      3.35 o 
   1   9   8       27.63       31.89      1.74 o 
   2   9   8      120.68      133.93      3.89 o 
   3   9   8        7.06        5.67      1.87 o 
   4   9   8        9.33       11.24      4.69 o 
   5   9   8       10.22       11.47      2.67 o 
 -10  10   8        2.76        3.04      3.09 o 
  -9  10   8        5.29        5.33      3.16 o 
  -8  10   8        0.04       -0.25      1.99 o 
  -7  10   8       14.41       19.01      2.00 o 
  -6  10   8       39.51       45.45      2.04 o 
  -5  10   8      120.48      118.70      9.11 o 
  -4  10   8      343.99      331.83      5.79 o 
  -3  10   8        0.04       -1.00      1.00 o 
  -2  10   8       48.50       53.67      2.57 o 
  -1  10   8        7.96        7.85      1.49 o 
   0  10   8       13.99       17.74      1.60 o 
   1  10   8       21.79       28.52      1.69 o 
   2  10   8       13.94       12.40      2.17 o 
   3  10   8       13.68       17.30      2.65 o 
   4  10   8       21.65       27.85      3.37 o 
   5  10   8        4.55        4.26      2.25 o 
 -10  11   8        0.75        0.25      2.80 o 
  -9  11   8        3.74        4.90      3.46 o 
  -8  11   8        1.12        1.86      0.85 o 
  -7  11   8        0.82       -0.67      0.73 o 
  -6  11   8       90.56       88.95      2.98 o 
  -5  11   8      260.37      257.19      6.93 o 
  -4  11   8       13.91       14.64      1.57 o 
  -3  11   8      606.48      546.25      8.79 o 
  -2  11   8      116.58      113.15      5.41 o 
  -1  11   8       65.24       51.18      2.80 o 
   0  11   8       31.49       30.52      2.05 o 
   1  11   8       12.85        8.95      1.45 o 
   2  11   8        6.15        3.12      1.56 o 
   3  11   8       29.85       33.05      3.99 o 
   4  11   8       16.95       16.14      2.83 o 
 -10  12   8        0.33        0.11      2.93 o 
  -9  12   8        7.89        8.52      3.88 o 
  -8  12   8       21.20       19.50      1.69 o 
  -7  12   8       74.98       82.89      3.17 o 
  -6  12   8       20.42       13.02      1.44 o 
  -5  12   8       85.15       78.02      5.53 o 
  -4  12   8       26.56       30.63      2.19 o 
  -3  12   8      114.74      103.53      3.51 o 
  -2  12   8        2.63        3.39      1.29 o 
  -1  12   8      229.15      226.31      5.33 o 
   0  12   8       15.15       14.73      2.56 o 
   1  12   8        9.79        8.16      1.39 o 
   2  12   8        3.48        2.48      1.52 o 
   3  12   8        1.77        2.78      1.85 o 
   4  12   8        6.57        5.38      2.18 o 
  -9  13   8        0.00        1.11      1.29 o 
  -8  13   8        0.39       -0.94      0.95 o 
  -7  13   8        2.85       -0.57      0.86 o 
  -6  13   8       14.64       20.14      1.90 o 
  -5  13   8       13.23       19.09      2.62 o 
  -4  13   8        6.71        5.70      1.50 o 
  -3  13   8        5.60        8.31      1.56 o 
  -2  13   8        5.31        4.66      2.23 o 
  -1  13   8      162.79      144.24      7.58 o 
   0  13   8        2.70        1.34      1.39 o 
   1  13   8      152.69      160.24      5.00 o 
   2  13   8        1.85        0.00      2.04 o 
   3  13   8       21.20       14.67      3.94 o 
   4  13   8        0.22        2.11      1.96 o 
  -9  14   8       17.00       14.09      2.22 o 
  -8  14   8        0.39       -1.12      1.12 o 
  -7  14   8       27.63       26.01      2.17 o 
  -6  14   8        1.81       -0.11      1.54 o 
  -5  14   8        3.88       13.95      4.26 o 
  -4  14   8       30.35       29.68      2.29 o 
  -3  14   8       36.64       45.82      3.12 o 
  -2  14   8        0.43       -1.21      2.62 o 
  -1  14   8       14.68       22.17      3.89 o 
   0  14   8        0.01        0.74      1.25 o 
   1  14   8       12.50       12.21      1.88 o 
   2  14   8       11.30       11.30      2.82 o 
   3  14   8       12.66       13.85      3.07 o 
  -9  15   8        2.34        2.75      1.60 o 
  -8  15   8        3.92        4.61      1.47 o 
  -7  15   8        9.36       10.27      1.55 o 
  -6  15   8        5.13        4.95      3.18 o 
  -5  15   8        5.69        9.10      2.53 o 
  -4  15   8       16.70       16.17      1.73 o 
  -3  15   8        5.44        4.70      1.18 o 
  -2  15   8       51.73       42.73      2.52 o 
  -1  15   8        1.94        0.32      1.29 o 
   0  15   8        0.00       -0.73      1.21 o 
   1  15   8       10.06       10.47      2.48 o 
   2  15   8        0.34        0.64      2.01 o 
   3  15   8       13.23       15.02      3.32 o 
  -8  16   8        8.67       14.06      3.22 o 
  -7  16   8        5.40        6.07      1.43 o 
  -6  16   8       47.19       54.88      3.08 o 
  -5  16   8       59.22       64.64      3.23 o 
  -4  16   8       77.13       84.31      3.12 o 
  -3  16   8       24.03       32.69      2.42 o 
  -2  16   8        1.37        0.09      1.05 o 
  -1  16   8        5.30        7.95      1.46 o 
   0  16   8       33.92       27.73      2.30 o 
   1  16   8        1.92        2.19      2.01 o 
   2  16   8        3.45        2.81      2.72 o 
   3  16   8        0.25        4.12      2.26 o 
  -8  17   8        0.30       16.83      5.59 o 
  -7  17   8        4.35       12.24      4.72 o 
  -6  17   8        5.04        2.88      1.57 o 
  -5  17   8        7.44       21.72      5.09 o 
  -4  17   8        7.02        7.84      1.70 o 
  -3  17   8       25.66       34.91      2.86 o 
  -2  17   8       57.32       53.99      3.18 o 
  -1  17   8        0.02       -1.01      1.16 o 
   0  17   8        2.82        1.46      1.15 o 
   1  17   8        0.62        2.45      2.17 o 
   2  17   8        5.19        6.87      2.57 o 
  -7  18   8        1.40        2.90      1.33 o 
  -6  18   8       33.41       41.23      6.45 o 
  -5  18   8        1.09       10.71      3.84 o 
  -4  18   8        0.00        1.25      1.25 o 
  -3  18   8       46.49       55.53      3.30 o 
  -2  18   8        1.25       -0.05      1.31 o 
  -1  18   8       42.48       47.11      3.25 o 
   0  18   8       17.86       16.09      2.91 o 
   1  18   8        1.83        0.80      3.36 o 
   2  18   8        8.35        6.73      3.90 o 
  -6  19   8       28.88       30.15      4.30 o 
  -5  19   8       20.30       17.49      2.79 o 
  -4  19   8       30.95       39.06      3.15 o 
  -3  19   8       13.14       15.47      2.26 o 
  -2  19   8        0.00        0.16      1.31 o 
  -1  19   8       14.97       13.63      2.10 o 
   0  19   8        1.32       -0.01      1.71 o 
   1  19   8       15.34       14.39      4.64 o 
  -6  20   8        8.71       -2.29      3.29 o 
  -5  20   8       14.73       31.77      5.16 o 
  -4  20   8       40.04       44.26      4.60 o 
  -3  20   8        6.65        5.61      1.77 o 
  -2  20   8       34.04       38.81      3.08 o 
  -1  20   8        8.85        3.51      3.17 o 
   0  20   8        6.51        1.45      3.07 o 
  -4  21   8        1.93        0.11      2.20 o 
  -3  21   8        5.37        7.44      2.62 o 
  -2  21   8        4.79        7.18      2.50 o 
  -1  21   8        0.43       -1.59      1.59 o 
 -11   1   9        0.20       -1.51      1.65 o 
 -10   1   9        0.03       -1.69      2.24 o 
  -9   1   9       28.98       26.54      6.03 o 
  -8   1   9        0.39        0.91      1.59 o 
  -7   1   9      209.41      218.52      7.35 o 
  -6   1   9       99.46      106.90      6.58 o 
  -5   1   9      257.07      256.08      4.66 o 
  -4   1   9      613.87      627.03      8.44 o 
  -3   1   9      254.22      249.67      4.71 o 
  -2   1   9      242.67      244.13      3.90 o 
  -1   1   9      171.89      158.58      2.50 o 
   0   1   9        5.95        6.03      0.83 o 
   1   1   9       52.15       49.66      1.75 o 
   2   1   9        2.46        1.50      1.22 o 
   3   1   9       19.12       15.72      2.12 o 
   4   1   9        6.58        8.48      1.91 o 
   5   1   9        4.51        4.08      1.91 o 
 -11   2   9        6.16        5.39      2.46 o 
 -10   2   9        0.37       -0.86      1.51 o 
  -9   2   9       13.22       15.92      5.07 o 
  -8   2   9        9.21       12.46      2.47 o 
  -7   2   9       74.08       75.25      4.87 o 
  -6   2   9      153.35      159.15      4.84 o 
  -5   2   9      432.19      417.26      7.83 o 
  -4   2   9       10.16        9.29      1.32 o 
  -3   2   9      262.44      238.84      4.53 o 
  -2   2   9      388.30      384.52      5.69 o 
  -1   2   9      187.23      177.48      3.06 o 
   0   2   9       84.45       90.79      2.10 o 
   1   2   9       69.80       69.86      1.98 o 
   2   2   9       46.00       45.81      2.88 o 
   3   2   9        8.34        3.14      2.53 o 
   4   2   9       29.33       27.01      2.74 o 
   5   2   9        2.34        4.94      1.72 o 
 -11   3   9        4.09        1.80      2.15 o 
 -10   3   9        3.43        2.05      2.22 o 
  -9   3   9        5.52        5.44      2.09 o 
  -8   3   9       27.12       30.15      3.54 o 
  -7   3   9        0.09        0.33      1.27 o 
  -6   3   9       52.44       50.91      2.76 o 
  -5   3   9      548.26      544.90      9.45 o 
  -4   3   9       89.33       78.47      2.47 o 
  -3   3   9      970.60      929.81     10.35 o 
  -2   3   9       25.60       25.27      1.33 o 
  -1   3   9      292.80      262.27      3.85 o 
   0   3   9      181.63      180.45      2.98 o 
   1   3   9      134.03      122.44      2.80 o 
   2   3   9       86.73       72.90      4.02 o 
   3   3   9       40.85       40.15      3.00 o 
   4   3   9        3.78        0.81      1.38 o 
   5   3   9        4.55        2.76      1.72 o 
 -11   4   9       10.17       10.80      3.02 o 
 -10   4   9       29.46       25.74      3.81 o 
  -9   4   9        4.43        3.84      1.92 o 
  -8   4   9       61.01       63.76      4.36 o 
  -7   4   9       51.60       60.43      5.93 o 
  -6   4   9       32.30       32.95      3.05 o 
  -5   4   9        0.31        1.28      1.03 o 
  -4   4   9      251.36      252.69      5.88 o 
  -3   4   9     1151.00     1123.14     12.01 o 
  -2   4   9       11.58        7.30      0.92 o 
  -1   4   9     1163.11     1136.95     10.62 o 
   0   4   9      117.72      104.85      2.25 o 
   1   4   9      229.21      217.03      3.53 o 
   2   4   9       35.65       30.86      2.26 o 
   3   4   9       44.52       46.42      3.23 o 
   4   4   9       11.83       17.10      3.07 o 
   5   4   9        7.17       12.03      3.77 o 
 -11   5   9       24.38       25.52      4.05 o 
 -10   5   9        0.59       -0.25      1.71 o 
  -9   5   9      107.77      111.45      5.78 o 
  -8   5   9      105.17      105.72      5.45 o 
  -7   5   9       53.82       51.57      1.79 o 
  -6   5   9      487.93      493.95     12.77 o 
  -5   5   9      187.08      200.57      5.24 o 
  -4   5   9        7.03        7.29      1.44 o 
  -3   5   9       73.39       77.42      2.32 o 
  -2   5   9      497.62      470.92      5.82 o 
  -1   5   9      522.32      511.80      5.97 o 
   0   5   9      315.01      305.28      4.00 o 
   1   5   9      605.03      590.94      6.99 o 
   2   5   9       50.73       48.24      2.50 o 
   3   5   9      152.34      145.83      5.54 o 
   4   5   9        0.02       -1.34      1.34 o 
   5   5   9       19.31       12.96      2.33 o 
 -11   6   9        2.17       -1.18      1.96 o 
 -10   6   9       13.53       12.93      2.97 o 
  -9   6   9       67.29       73.02      4.76 o 
  -8   6   9       45.06       44.44      5.70 o 
  -7   6   9      554.18      559.46      7.83 o 
  -6   6   9       95.56      100.23      3.86 o 
  -5   6   9      650.19      618.82     10.52 o 
  -4   6   9     1516.62     1505.38     20.09 o 
  -3   6   9       14.95       15.20      1.65 o 
  -2   6   9      900.63      836.54     10.43 o 
  -1   6   9      109.42      103.94      2.39 o 
   0   6   9       37.15       34.59      1.79 o 
   1   6   9       24.75       29.17      1.80 o 
   2   6   9       10.08        7.68      1.41 o 
   3   6   9       80.83       74.55      4.78 o 
   4   6   9        9.08        9.30      2.04 o 
   5   6   9       32.66       30.07      3.64 o 
 -11   7   9        0.14       -1.24      2.09 o 
 -10   7   9        4.67        6.71      2.23 o 
  -9   7   9        0.34        0.59      1.53 o 
  -8   7   9       17.66       17.11      2.90 o 
  -7   7   9       31.45       28.54      2.61 o 
  -6   7   9      366.98      355.84      7.58 o 
  -5   7   9      847.01      775.69     12.38 o 
  -4   7   9       83.58       79.00      3.66 o 
  -3   7   9     1467.36     1391.46     16.55 o 
  -2   7   9      248.60      240.33      4.34 o 
  -1   7   9      251.27      242.10      4.58 o 
   0   7   9      208.80      198.85      4.27 o 
   1   7   9       15.68       19.31      1.55 o 
   2   7   9       21.97       21.08      3.07 o 
   3   7   9       12.53       15.43      2.53 o 
   4   7   9        0.01        2.27      1.91 o 
 -11   8   9        1.47       -0.46      2.89 o 
 -10   8   9        2.08       -1.10      2.26 o 
  -9   8   9       18.01       11.77      3.90 o 
  -8   8   9       50.67       47.72      4.47 o 
  -7   8   9        1.10        0.22      3.02 o 
  -6   8   9       15.67        9.54      3.71 o 
  -5   8   9        1.27        2.13      1.43 o 
  -4   8   9       97.87      106.41      5.04 o 
  -3   8   9      194.40      160.47      3.86 o 
  -2   8   9        2.66        3.48      0.89 o 
  -1   8   9      277.02      267.28      4.95 o 
   0   8   9       91.00       87.20      2.56 o 
   1   8   9       58.51       54.28      2.31 o 
   2   8   9       40.87       41.02      3.70 o 
   3   8   9       11.47       10.65      2.62 o 
   4   8   9        2.81        3.39      2.00 o 
 -10   9   9        1.60        2.37      2.83 o 
  -9   9   9        6.60        8.53      3.42 o 
  -8   9   9        1.70        1.36      1.64 o 
  -7   9   9      102.44       83.68      7.26 o 
  -6   9   9       25.08       23.12      3.24 o 
  -5   9   9      100.58       78.52      4.57 o 
  -4   9   9        0.12       -1.16      1.61 o 
  -3   9   9      175.10      137.71      3.74 o 
  -2   9   9       42.20       46.64      2.53 o 
  -1   9   9      300.17      273.59      5.11 o 
   0   9   9        1.99        3.80      1.70 o 
   1   9   9       88.26       80.53      3.18 o 
   2   9   9       22.64       29.92      2.96 o 
   3   9   9       15.14       15.05      2.58 o 
   4   9   9        5.02        3.12      2.15 o 
 -10  10   9        1.53        1.49      3.01 o 
  -9  10   9        7.79        5.76      3.14 o 
  -8  10   9        0.41       -0.11      2.36 o 
  -7  10   9        0.07        0.04      0.64 o 
  -6  10   9        0.30       -1.12      1.51 o 
  -5  10   9        0.01        1.71      1.42 o 
  -4  10   9       16.30       13.54      2.07 o 
  -3  10   9        1.82        3.44      1.15 o 
  -2  10   9        9.62        5.49      1.44 o 
  -1  10   9       75.45       71.86      3.61 o 
   0  10   9        8.79       10.47      1.49 o 
   1  10   9       85.55       87.88      4.11 o 
   2  10   9        5.64        7.04      1.90 o 
   3  10   9        6.31        2.64      3.52 o 
   4  10   9        7.79        3.51      2.24 o 
 -10  11   9        0.00       -0.34      2.73 o 
  -9  11   9        0.34        1.32      2.64 o 
  -8  11   9        1.85        7.31      3.20 o 
  -7  11   9       18.09       19.68      2.40 o 
  -6  11   9        4.71        4.95      1.99 o 
  -5  11   9       83.78       73.83      3.82 o 
  -4  11   9       60.99       54.11      2.72 o 
  -3  11   9        3.15        2.80      1.48 o 
  -2  11   9       23.47       22.96      2.10 o 
  -1  11   9        0.01       -0.16      1.19 o 
   0  11   9       16.37       15.56      2.50 o 
   1  11   9       64.37       63.73      4.55 o 
   2  11   9        7.46        5.79      4.86 o 
   3  11   9       41.69       49.64      3.86 o 
   4  11   9        0.00       -1.17      1.78 o 
 -10  12   9        5.46        8.83      3.87 o 
  -9  12   9       26.84       30.47      5.72 o 
  -8  12   9       18.13       21.53      2.21 o 
  -7  12   9       26.57       30.31      6.36 o 
  -6  12   9       35.69       37.08      2.49 o 
  -5  12   9        8.40        3.97      3.31 o 
  -4  12   9        0.33        1.69      1.53 o 
  -3  12   9       44.43       37.84      2.59 o 
  -2  12   9       92.74       78.65      4.72 o 
  -1  12   9        4.87       11.50      1.80 o 
   0  12   9       29.46       25.90      2.57 o 
   1  12   9        6.86        7.15      1.75 o 
   2  12   9        0.11        0.13      2.01 o 
   3  12   9        1.68        2.06      2.38 o 
  -9  13   9        1.93        5.77      3.43 o 
  -8  13   9        0.69        0.27      1.53 o 
  -7  13   9       18.67       17.84      2.02 o 
  -6  13   9        7.32       10.85      2.23 o 
  -5  13   9        6.49        8.97      1.47 o 
  -4  13   9       48.85       56.06      3.14 o 
  -3  13   9       30.65       30.54      2.75 o 
  -2  13   9        0.37        0.19      1.20 o 
  -1  13   9       38.92       39.89      3.50 o 
   0  13   9       30.10       33.81      2.99 o 
   1  13   9        2.16        0.80      1.28 o 
   2  13   9        2.79        2.10      2.15 o 
   3  13   9        2.81       -0.12      2.07 o 
  -9  14   9        0.58       -1.08      2.60 o 
  -8  14   9        3.85        4.08      1.26 o 
  -7  14   9       14.61       20.15      3.94 o 
  -6  14   9       10.39        7.36      1.51 o 
  -5  14   9       28.25       36.91      2.47 o 
  -4  14   9       55.59       53.33      3.20 o 
  -3  14   9        0.48        1.19      1.45 o 
  -2  14   9       48.73       55.51      3.41 o 
  -1  14   9       11.82        9.36      2.33 o 
   0  14   9        0.72       -0.54      1.27 o 
   1  14   9        0.97       -1.11      1.30 o 
   2  14   9       12.48        8.99      6.98 o 
   3  14   9        1.20       -0.03      2.65 o 
  -9  15   9        1.57        2.45      2.49 o 
  -8  15   9        3.30        5.44      1.41 o 
  -7  15   9        0.81        0.22      2.26 o 
  -6  15   9       13.70       18.00      6.95 o 
  -5  15   9       60.28       64.90      3.26 o 
  -4  15   9        3.98        4.41      1.23 o 
  -3  15   9       57.58       64.82      2.96 o 
  -2  15   9       73.65       69.75      5.31 o 
  -1  15   9        0.00        1.44      1.24 o 
   0  15   9       32.07       32.44      3.98 o 
   1  15   9       10.93       16.29      3.16 o 
   2  15   9        0.04        3.75      2.49 o 
  -8  16   9       23.70       20.38      2.30 o 
  -7  16   9       49.87       50.10      2.89 o 
  -6  16   9        4.35        7.25      2.78 o 
  -5  16   9       18.79       18.51      3.47 o 
  -4  16   9       55.33       63.79      2.94 o 
  -3  16   9       34.86       32.79      2.60 o 
  -2  16   9        0.02        0.56      1.15 o 
  -1  16   9       45.88       51.36      3.42 o 
   0  16   9       29.54       30.10      2.46 o 
   1  16   9        6.13        4.64      2.45 o 
   2  16   9        9.47        5.41      2.48 o 
  -8  17   9       26.65       32.66      6.73 o 
  -7  17   9        0.12       14.35      4.89 o 
  -6  17   9       56.86       62.11      3.47 o 
  -5  17   9       90.11       91.12      5.84 o 
  -4  17   9        5.07        3.21      1.28 o 
  -3  17   9       47.58       52.07      3.27 o 
  -2  17   9       70.77       66.33      3.23 o 
  -1  17   9        2.63        0.54      1.47 o 
   0  17   9        3.94        2.18      1.27 o 
   1  17   9        5.23        1.35      2.13 o 
  -7  18   9       41.00       55.81      8.79 o 
  -6  18   9       34.01       40.82      3.31 o 
  -5  18   9        0.65        1.35      1.64 o 
  -4  18   9      113.14      117.21      4.44 o 
  -3  18   9       83.09       77.96      5.60 o 
  -2  18   9        4.70        6.59      2.11 o 
  -1  18   9       33.68       28.83      3.35 o 
   0  18   9        7.35        4.50      3.40 o 
   1  18   9        1.52       -1.23      2.46 o 
  -6  19   9       13.46        9.97      4.14 o 
  -5  19   9       58.30       63.80      4.19 o 
  -4  19   9        0.81        4.23      3.46 o 
  -3  19   9        6.28        5.75      1.80 o 
  -2  19   9       30.96       30.73      2.98 o 
  -1  19   9       14.39        9.49      3.00 o 
   0  19   9        3.34        5.05      3.21 o 
  -5  20   9        0.17       12.91      3.59 o 
  -4  20   9        9.69       11.65      2.91 o 
  -3  20   9       13.70       11.00      2.73 o 
  -2  20   9        0.06        1.13      1.49 o 
  -1  20   9        0.84        3.49      1.77 o 
 -11   0  10       23.25       26.50      5.73 o 
 -10   0  10        0.05       -0.36      2.34 o 
  -9   0  10       80.88       69.59      6.67 o 
  -8   0  10        4.07        2.64      2.47 o 
  -7   0  10      285.02      269.14     12.00 o 
  -6   0  10      460.97      433.85     15.36 o 
  -5   0  10     2194.69     2078.95     31.16 o 
  -4   0  10      985.07      969.30     17.03 o 
  -3   0  10     4799.31     4398.85     64.98 o 
  -2   0  10        3.57        3.65      1.29 o 
  -1   0  10     1358.01     1272.09     15.23 o 
   0   0  10      220.06      222.68      5.55 o 
   1   0  10       53.93       50.02      3.28 o 
   2   0  10       15.71       16.66      3.01 o 
   3   0  10        5.17        8.42      4.01 o 
   4   0  10        0.20        0.47      1.85 o 
 -11   1  10        1.08        4.25      2.31 o 
 -10   1  10        3.46        0.83      1.77 o 
  -9   1  10        2.04        0.95      1.52 o 
  -8   1  10       71.28       75.55      4.67 o 
  -7   1  10      148.24      155.60      6.39 o 
  -6   1  10      193.32      194.60      6.95 o 
  -5   1  10      582.05      561.95      9.68 o 
  -4   1  10      109.46       92.26      2.89 o 
  -3   1  10        0.23        0.30      1.35 o 
  -2   1  10      447.41      426.09      5.79 o 
  -1   1  10      416.94      401.50      5.12 o 
   0   1  10        2.02        2.57      0.72 o 
   1   1  10       65.25       64.72      2.00 o 
   2   1  10       18.83       21.37      2.33 o 
   3   1  10        0.25        0.15      1.19 o 
   4   1  10        0.79       -0.49      1.00 o 
 -11   2  10       78.85       86.39      5.86 o 
 -10   2  10        4.05        3.42      2.06 o 
  -9   2  10      320.38      327.16     10.30 o 
  -8   2  10       35.24       33.97      3.86 o 
  -7   2  10      842.52      850.29     17.27 o 
  -6   2  10        3.28        0.70      1.64 o 
  -5   2  10      512.95      513.65      9.27 o 
  -4   2  10       58.48       58.43      2.31 o 
  -3   2  10      121.77      112.52      3.21 o 
  -2   2  10       52.20       44.87      2.04 o 
  -1   2  10      430.84      389.06      5.06 o 
   0   2  10       56.12       52.31      1.75 o 
   1   2  10      352.00      341.78      5.08 o 
   2   2  10        0.22       -0.26      1.29 o 
   3   2  10       43.94       40.49      3.11 o 
   4   2  10        2.35        3.54      1.70 o 
 -11   3  10        0.54        1.25      2.06 o 
 -10   3  10       11.11       12.65      2.86 o 
  -9   3  10        0.07        4.01      1.95 o 
  -8   3  10       25.48       22.34      3.12 o 
  -7   3  10        3.68        3.74      1.80 o 
  -6   3  10       33.51       34.03      2.72 o 
  -5   3  10       30.14       34.60      2.69 o 
  -4   3  10      139.21      129.81      4.29 o 
  -3   3  10       14.93        9.68      1.17 o 
  -2   3  10       24.65       26.10      1.75 o 
  -1   3  10       14.86       12.56      1.12 o 
   0   3  10       17.23       19.40      1.25 o 
   1   3  10       30.01       35.80      1.84 o 
   2   3  10        3.25        1.85      1.26 o 
   3   3  10       26.83       28.30      2.68 o 
   4   3  10        0.15        0.71      1.50 o 
 -11   4  10       60.82       61.82     11.42 o 
 -10   4  10       19.83       20.74      3.55 o 
  -9   4  10      203.06      210.04      8.11 o 
  -8   4  10       53.48       55.86      4.39 o 
  -7   4  10      314.54      298.65      8.96 o 
  -6   4  10       47.30       51.18      3.03 o 
  -5   4  10      396.87      359.73      7.57 o 
  -4   4  10       12.83        8.81      1.71 o 
  -3   4  10      215.71      196.78      3.89 o 
  -2   4  10       77.87       75.95      2.04 o 
  -1   4  10       22.06       17.99      1.30 o 
   0   4  10        2.49        2.21      0.70 o 
   1   4  10       17.98       16.07      1.37 o 
   2   4  10       19.82       18.88      2.20 o 
   3   4  10       15.55       19.59      2.35 o 
   4   4  10        2.07        4.07      1.78 o 
 -11   5  10        1.19        1.78      2.18 o 
 -10   5  10       14.14       14.34      3.03 o 
  -9   5  10        6.47        5.32      2.17 o 
  -8   5  10        7.39        8.74      2.24 o 
  -7   5  10       72.19       70.07      4.41 o 
  -6   5  10       24.04       29.02      2.61 o 
  -5   5  10      111.84      109.04      4.07 o 
  -4   5  10       28.07       36.26      2.82 o 
  -3   5  10       43.83       47.46      2.48 o 
  -2   5  10       84.25       65.26      1.98 o 
  -1   5  10        0.78        0.17      0.64 o 
   0   5  10      108.79       96.06      2.55 o 
   1   5  10        0.18        0.92      1.28 o 
   2   5  10        2.00       -0.06      1.29 o 
   3   5  10        7.80        4.52      1.69 o 
   4   5  10        1.26        1.59      1.51 o 
 -11   6  10        4.18        3.35      4.62 o 
 -10   6  10        5.69        5.95      2.28 o 
  -9   6  10        9.69        8.05      2.31 o 
  -8   6  10        0.76        0.00      1.62 o 
  -7   6  10       56.09       51.84      3.29 o 
  -6   6  10        0.51        0.24      1.11 o 
  -5   6  10      203.91      178.99      5.21 o 
  -4   6  10      140.26      131.84      4.41 o 
  -3   6  10      198.99      171.65      4.42 o 
  -2   6  10      163.07      154.38      3.12 o 
  -1   6  10       13.78       12.84      1.24 o 
   0   6  10        6.63        4.40      0.88 o 
   1   6  10       11.69       13.69      1.66 o 
   2   6  10        0.00        1.09      1.31 o 
   3   6  10        1.37        1.88      1.48 o 
   4   6  10        0.26        0.83      1.93 o 
 -11   7  10        0.83        0.60      2.07 o 
 -10   7  10        0.22       -0.35      1.75 o 
  -9   7  10        0.04       -1.07      1.46 o 
  -8   7  10        0.00        0.24      1.54 o 
  -7   7  10        0.23       -1.02      1.15 o 
  -6   7  10       16.76       13.86      2.56 o 
  -5   7  10       19.21       17.56      2.69 o 
  -4   7  10       25.01       16.84      3.27 o 
  -3   7  10      122.22      118.11      4.47 o 
  -2   7  10        6.58        2.25      1.00 o 
  -1   7  10      100.46      102.76      3.02 o 
   0   7  10        6.54        5.37      1.14 o 
   1   7  10        4.92        5.86      1.57 o 
   2   7  10        1.61        4.86      1.83 o 
   3   7  10        0.41        1.97      1.88 o 
   4   7  10        1.95        2.54      3.09 o 
 -11   8  10        0.56       -0.66      2.78 o 
 -10   8  10        0.24        2.95      3.02 o 
  -9   8  10        0.23        1.94      2.39 o 
  -8   8  10        0.10       -1.05      1.90 o 
  -7   8  10        0.49       -0.20      1.52 o 
  -6   8  10        5.32        6.30      1.98 o 
  -5   8  10        9.66       12.84      2.51 o 
  -4   8  10      104.40      103.19      4.93 o 
  -3   8  10        1.09        1.04      1.44 o 
  -2   8  10      228.20      217.82      6.06 o 
  -1   8  10       13.20       11.70      1.40 o 
   0   8  10       47.53       57.60      2.80 o 
   1   8  10        4.82        3.67      1.57 o 
   2   8  10        2.10        0.00      1.98 o 
   3   8  10        0.97        2.52      1.94 o 
 -10   9  10        6.98        6.88      3.96 o 
  -9   9  10        0.65        1.63      2.67 o 
  -8   9  10        0.54       -0.78      2.35 o 
  -7   9  10       13.38       15.45      2.93 o 
  -6   9  10      156.39      146.20      6.45 o 
  -5   9  10       13.48       11.01      2.56 o 
  -4   9  10      419.25      395.60      8.96 o 
  -3   9  10        1.89        2.73      1.08 o 
  -2   9  10       42.10       40.07      2.63 o 
  -1   9  10        0.11       -1.16      1.16 o 
   0   9  10       57.62       50.94      2.71 o 
   1   9  10        8.76        9.76      1.92 o 
   2   9  10       37.45       44.90      4.71 o 
   3   9  10        6.03        7.50      2.20 o 
 -10  10  10       18.56       11.71      4.14 o 
  -9  10  10       12.72       11.25      3.73 o 
  -8  10  10      164.59      169.40     10.52 o 
  -7  10  10        4.66        3.98      2.82 o 
  -6  10  10      354.40      363.56     12.38 o 
  -5  10  10       30.21       30.78      3.08 o 
  -4  10  10       36.94       40.60      3.40 o 
  -3  10  10       48.01       43.43      2.62 o 
  -2  10  10      112.06      108.18      3.74 o 
  -1  10  10        1.59        1.65      1.34 o 
   0  10  10       47.14       52.95      2.93 o 
   1  10  10        8.79        8.60      1.89 o 
   2  10  10        0.06        1.96      2.62 o 
   3  10  10        3.57        4.17      2.57 o 
 -10  11  10       14.00       12.94      4.68 o 
  -9  11  10        3.10        5.00      3.00 o 
  -8  11  10       36.28       38.57      6.25 o 
  -7  11  10       66.16       73.06      5.08 o 
  -6  11  10        0.03       -0.29      1.93 o 
  -5  11  10      106.05      100.22      4.62 o 
  -4  11  10      163.46      167.46      5.83 o 
  -3  11  10        5.95        7.72      1.65 o 
  -2  11  10       84.46       92.54      3.99 o 
  -1  11  10       65.12       77.71      5.73 o 
   0  11  10        0.32        1.97      1.72 o 
   1  11  10        7.95        8.62      3.29 o 
   2  11  10        0.47        3.57      2.33 o 
   3  11  10        1.42       -1.37      4.54 o 
 -10  12  10       12.01        9.31      4.06 o 
  -9  12  10       21.83       29.75      5.83 o 
  -8  12  10       10.22       10.54      2.22 o 
  -7  12  10       26.15       23.25      2.21 o 
  -6  12  10       20.74       21.65      4.66 o 
  -5  12  10       28.53       31.43      5.23 o 
  -4  12  10       32.73       48.14     10.24 o 
  -3  12  10      182.65      185.36      5.46 o 
  -2  12  10       17.67       16.70      2.26 o 
  -1  12  10       10.63       12.05      1.98 o 
   0  12  10       11.93        9.69      2.85 o 
   1  12  10        2.77        2.91      1.56 o 
   2  12  10        0.00       -2.28      3.82 o 
  -9  13  10        0.04        2.17      3.17 o 
  -8  13  10        8.61       10.18      1.50 o 
  -7  13  10       13.06       13.39      2.92 o 
  -6  13  10       37.48       42.85      4.97 o 
  -5  13  10      101.60      107.21      5.97 o 
  -4  13  10       10.01       14.29      2.93 o 
  -3  13  10        1.25        1.63      1.46 o 
  -2  13  10       24.26       29.85      2.84 o 
  -1  13  10       52.67       49.30      3.35 o 
   0  13  10        1.34        2.83      1.50 o 
   1  13  10        2.40        2.26      1.96 o 
   2  13  10        0.31       -3.69      4.47 o 
  -9  14  10        8.78        8.40      3.96 o 
  -8  14  10        5.27        5.67      1.32 o 
  -7  14  10        0.87        2.52      1.97 o 
  -6  14  10       12.07       15.81      3.23 o 
  -5  14  10        0.17       -0.12      0.76 o 
  -4  14  10       46.04       38.52      2.88 o 
  -3  14  10       79.70       80.92      3.88 o 
  -2  14  10        1.77        0.80      1.49 o 
  -1  14  10       11.68       13.88      2.26 o 
   0  14  10        0.53        1.58      1.42 o 
   1  14  10        5.06        5.45      1.68 o 
   2  14  10        3.41       10.00      2.98 o 
  -8  15  10        0.12        0.79      1.10 o 
  -7  15  10       26.77       31.83      2.47 o 
  -6  15  10       10.12       10.12      2.60 o 
  -5  15  10        6.64        3.60      1.06 o 
  -4  15  10        7.38        7.80      1.87 o 
  -3  15  10       10.88       14.90      2.27 o 
  -2  15  10        4.97        5.20      1.51 o 
  -1  15  10        5.86        2.76      1.68 o 
   0  15  10        9.64       13.56      2.18 o 
   1  15  10        0.42        3.00      2.28 o 
  -8  16  10        1.54        0.42      1.14 o 
  -7  16  10       15.53       20.63      8.27 o 
  -6  16  10        0.28       -1.41      2.01 o 
  -5  16  10       49.93       58.86      5.49 o 
  -4  16  10        0.23       -0.63      1.13 o 
  -3  16  10        0.77        0.27      1.12 o 
  -2  16  10       24.72       22.60      3.06 o 
  -1  16  10        0.41        2.74      1.62 o 
   0  16  10        6.12        5.35      1.69 o 
   1  16  10        5.54        3.26      2.32 o 
  -7  17  10        5.27        6.86      1.44 o 
  -6  17  10        0.19        8.31     10.50 o 
  -5  17  10        1.67        1.31      3.27 o 
  -4  17  10        3.06        2.70      1.28 o 
  -3  17  10        0.62        1.61      1.17 o 
  -2  17  10        0.87        1.33      1.25 o 
  -1  17  10        3.57        2.62      1.42 o 
   0  17  10        5.14        3.62      2.00 o 
  -5  18  10        1.03        2.71      2.48 o 
  -4  18  10        2.20        3.40      1.86 o 
  -3  18  10        5.14        3.71      1.63 o 
  -2  18  10        2.08        1.54      1.54 o 
  -1  18  10        0.81        0.08      1.55 o 
  -5  19  10        0.08       -0.77      2.35 o 
  -4  19  10        7.73       17.31      5.14 o 
  -3  19  10        0.04        0.64      2.07 o 
  -2  19  10        0.10        0.54      2.06 o 
 -11   1  11       23.38       21.14      3.66 o 
 -10   1  11        4.44        4.22      2.28 o 
  -9   1  11        3.84        6.34      2.20 o 
  -8   1  11        1.41        1.49      1.52 o 
  -7   1  11        4.91        3.99      1.89 o 
  -6   1  11        0.00       -0.81      1.34 o 
  -5   1  11        8.29        6.10      1.92 o 
  -4   1  11       10.10        5.25      1.64 o 
  -3   1  11      111.28      105.02      3.27 o 
  -2   1  11       48.97       40.63      2.06 o 
  -1   1  11       55.61       58.82      2.71 o 
   0   1  11       24.09       26.62      1.48 o 
   1   1  11        1.05        0.75      0.93 o 
   2   1  11        2.74        1.16      1.42 o 
   3   1  11        0.00        1.13      1.48 o 
 -11   2  11        4.23        2.09      2.09 o 
 -10   2  11        0.18        0.76      1.75 o 
  -9   2  11        6.56        5.65      2.02 o 
  -8   2  11        0.85        0.49      1.54 o 
  -7   2  11       73.37       73.49      6.03 o 
  -6   2  11        2.13        0.04      1.37 o 
  -5   2  11      454.68      435.20      8.63 o 
  -4   2  11       18.88       13.68      1.87 o 
  -3   2  11      214.13      195.00      4.87 o 
  -2   2  11        0.22        1.27      0.74 o 
  -1   2  11        0.35        1.28      0.72 o 
   0   2  11       15.81       14.66      1.24 o 
   1   2  11        5.50        2.46      1.11 o 
   2   2  11        5.61        5.30      1.71 o 
   3   2  11        0.06        0.36      1.41 o 
 -11   3  11        8.53        4.26      2.45 o 
 -10   3  11        9.51        8.64      2.48 o 
  -9   3  11      113.71      106.72      6.55 o 
  -8   3  11       18.01       18.49      4.19 o 
  -7   3  11      295.47      278.54      8.86 o 
  -6   3  11       27.71       25.21      3.81 o 
  -5   3  11       72.31       68.10      3.35 o 
  -4   3  11       20.81       17.75      2.17 o 
  -3   3  11        6.26        7.84      1.19 o 
  -2   3  11        0.50        1.43      0.85 o 
  -1   3  11        7.58        4.46      0.95 o 
   0   3  11        1.14        0.43      0.71 o 
   1   3  11        1.87        2.40      1.07 o 
   2   3  11        3.62        5.25      1.68 o 
   3   3  11        4.23        2.36      1.59 o 
 -11   4  11       25.99       24.73      4.21 o 
 -10   4  11        0.26        2.73      1.98 o 
  -9   4  11       72.10       67.66      6.95 o 
  -8   4  11        0.10        2.22      1.66 o 
  -7   4  11       42.98       38.48      3.90 o 
  -6   4  11       14.36       12.95      2.49 o 
  -5   4  11       57.48       61.76      3.20 o 
  -4   4  11        2.51        0.57      1.22 o 
  -3   4  11      106.08      114.66      3.72 o 
  -2   4  11       14.66       17.57      1.55 o 
  -1   4  11       33.75       27.77      2.01 o 
   0   4  11       10.67       11.85      1.28 o 
   1   4  11        5.97        2.89      1.49 o 
   2   4  11        7.85        3.74      1.63 o 
   3   4  11        0.25        3.02      1.40 o 
 -11   5  11       15.08       16.24      3.29 o 
 -10   5  11        9.01        9.79      2.65 o 
  -9   5  11       31.82       35.06      4.51 o 
  -8   5  11       74.27       82.88      4.98 o 
  -7   5  11      122.18      123.08      5.77 o 
  -6   5  11       63.88       64.99      3.40 o 
  -5   5  11      223.13      208.82      5.87 o 
  -4   5  11       27.47       27.10      2.61 o 
  -3   5  11        5.79        5.08      1.27 o 
  -2   5  11       35.47       36.52      1.67 o 
  -1   5  11        9.86       15.09      1.28 o 
   0   5  11        3.17        4.32      1.02 o 
   1   5  11        0.31        0.60      0.68 o 
   2   5  11        0.90        0.48      1.33 o 
   3   5  11        0.56        1.87      1.45 o 
 -11   6  11       23.20       24.66      4.03 o 
 -10   6  11       22.26       21.96      3.58 o 
  -9   6  11       97.37       94.77      5.55 o 
  -8   6  11       15.01       13.10      3.71 o 
  -7   6  11      211.28      204.24      7.42 o 
  -6   6  11      106.94      118.14      5.20 o 
  -5   6  11        3.49        3.89      1.53 o 
  -4   6  11      124.78      124.88      4.51 o 
  -3   6  11       53.18       56.14      2.84 o 
  -2   6  11        0.63        0.10      0.91 o 
  -1   6  11        3.71        3.27      0.97 o 
   0   6  11        0.09        1.31      0.82 o 
   1   6  11        6.15        4.60      1.96 o 
   2   6  11        0.91        0.59      1.60 o 
   3   6  11        0.08       -1.40      1.87 o 
 -11   7  11       19.24       17.19      5.18 o 
 -10   7  11       14.73       15.84      4.49 o 
  -9   7  11       50.62       48.90      7.15 o 
  -8   7  11       19.53       25.29      5.12 o 
  -7   7  11        1.80        0.67      2.38 o 
  -6   7  11       31.90       33.19      3.79 o 
  -5   7  11      136.31      148.62      6.44 o 
  -4   7  11       71.18       62.11      4.18 o 
  -3   7  11        1.17       -0.93      0.93 o 
  -2   7  11       14.59       10.41      1.60 o 
  -1   7  11       38.83       33.61      2.38 o 
   0   7  11       14.27       20.28      2.04 o 
   1   7  11        0.36        0.14      1.39 o 
   2   7  11        1.03       -0.24      1.41 o 
   3   7  11        0.77        0.86      1.76 o 
 -10   8  11        4.71        3.83      3.10 o 
  -9   8  11        0.10        2.30      2.75 o 
  -8   8  11        9.75        2.46      2.72 o 
  -7   8  11       40.81       36.54      4.07 o 
  -6   8  11       55.16       55.55      4.82 o 
  -5   8  11       16.86        9.77      2.63 o 
  -4   8  11       34.05       41.16      7.06 o 
  -3   8  11      155.36      154.00      5.49 o 
  -2   8  11       32.66       35.31      2.50 o 
  -1   8  11        5.29        3.07      1.44 o 
   0   8  11        2.81        2.46      1.31 o 
   1   8  11        0.00       -1.34      1.34 o 
   2   8  11        0.84        1.28      1.84 o 
   3   8  11        1.25       -0.95      2.02 o 
 -10   9  11        0.00        2.77      2.85 o 
  -9   9  11        7.39        6.39      3.47 o 
  -8   9  11       21.74       13.27      3.97 o 
  -7   9  11        5.77        8.07      6.64 o 
  -6   9  11       41.86       34.85      4.04 o 
  -5   9  11       90.26       95.59      5.45 o 
  -4   9  11       15.69       21.23      3.26 o 
  -3   9  11        0.42        1.91      1.67 o 
  -2   9  11       15.84       22.83      3.96 o 
  -1   9  11       17.08       21.22      2.54 o 
   0   9  11        0.27        1.95      1.55 o 
   1   9  11        0.16        0.47      1.49 o 
   2   9  11        7.88        7.16      2.89 o 
 -10  10  11        1.91        4.08      3.18 o 
  -9  10  11        0.00        1.97      2.74 o 
  -8  10  11       20.78       20.62      2.81 o 
  -7  10  11        8.99       10.93      3.62 o 
  -6  10  11        0.31        0.46      2.40 o 
  -5  10  11        7.63        5.38      2.89 o 
  -4  10  11        8.34       13.87      5.62 o 
  -3  10  11       30.24       34.55      2.56 o 
  -2  10  11        0.05        0.55      1.28 o 
  -1  10  11        1.94        3.64      1.87 o 
   0  10  11        0.90        1.47      1.60 o 
   1  10  11        2.62        0.63      1.44 o 
   2  10  11        4.15       11.32      2.91 o 
 -10  11  11        6.99        5.69      3.51 o 
  -9  11  11        0.25       -0.64      2.42 o 
  -8  11  11        9.44        9.23      3.24 o 
  -7  11  11        1.24        1.45      2.53 o 
  -6  11  11        0.05       -0.11      2.31 o 
  -5  11  11        3.22        0.88      2.46 o 
  -4  11  11        0.18        0.17      1.72 o 
  -3  11  11        8.62        9.01      1.76 o 
  -2  11  11        0.03        1.06      1.39 o 
  -1  11  11        6.30        6.47      2.05 o 
   0  11  11        9.28       10.45      2.16 o 
   1  11  11        1.15        0.69      1.88 o 
   2  11  11       17.33       15.55      3.93 o 
  -9  12  11        1.95        5.09      3.26 o 
  -8  12  11        6.18        8.01      2.38 o 
  -7  12  11        0.04       -0.17      0.93 o 
  -6  12  11        1.78        3.50      2.83 o 
  -5  12  11        0.15       -1.56      1.70 o 
  -4  12  11        0.04        1.72      4.25 o 
  -3  12  11        1.07       -0.05      1.33 o 
  -2  12  11       15.94       18.93      2.80 o 
  -1  12  11       11.29       10.03      2.62 o 
   0  12  11       34.54       32.61      3.15 o 
   1  12  11       14.59       11.10      1.85 o 
   2  12  11       15.73       14.11      3.89 o 
  -9  13  11        1.67        2.61      2.97 o 
  -8  13  11        4.07        4.45      1.25 o 
  -7  13  11        0.39        2.97      1.22 o 
  -6  13  11        0.45        3.51      2.91 o 
  -5  13  11        8.22       12.13      5.85 o 
  -4  13  11       15.10       17.93      3.37 o 
  -3  13  11        5.23        9.57      1.99 o 
  -2  13  11       26.37       26.20      2.79 o 
  -1  13  11        3.95        3.76      1.85 o 
   0  13  11       14.12       14.62      2.39 o 
   1  13  11        7.96        7.26      1.74 o 
  -9  14  11        0.29        4.35      3.10 o 
  -8  14  11        4.26        2.27      1.13 o 
  -7  14  11        4.08        6.26      2.17 o 
  -6  14  11       16.93       19.02      8.41 o 
  -5  14  11        0.14        3.84      5.44 o 
  -4  14  11       17.61       19.47      3.59 o 
  -3  14  11        0.05        0.01      1.38 o 
  -2  14  11       13.11       20.31      2.51 o 
  -1  14  11       14.69       15.44      2.42 o 
   0  14  11        5.53        8.09      2.08 o 
   1  14  11       18.09       14.10      6.30 o 
  -8  15  11        0.16       -0.11      2.06 o 
  -7  15  11        2.26        1.83      0.99 o 
  -6  15  11        0.14       -0.47      1.89 o 
  -5  15  11        1.38        0.44      0.94 o 
  -4  15  11        0.29        0.07      2.04 o 
  -3  15  11       18.74       23.28      2.71 o 
  -2  15  11        3.03        7.68      3.04 o 
  -1  15  11       29.41       39.24      3.48 o 
   0  15  11        1.58        0.60      1.63 o 
  -7  16  11        0.33       -1.46      2.57 o 
  -6  16  11       15.11       15.33      2.49 o 
  -5  16  11        0.87        0.83      2.03 o 
  -4  16  11       35.80       40.84      3.43 o 
  -3  16  11       12.91       20.52      7.01 o 
  -2  16  11       14.10       18.38      2.60 o 
  -1  16  11        5.58        7.14      2.02 o 
   0  16  11        2.22        2.80      1.78 o 
  -7  17  11        1.90        4.13      2.88 o 
  -6  17  11        4.04        5.10      2.89 o 
  -5  17  11       25.11       27.95      5.75 o 
  -4  17  11        3.89        3.03      2.60 o 
  -3  17  11       18.74       27.87      2.87 o 
  -2  17  11       16.71       20.73      2.38 o 
  -1  17  11        2.03        2.39      1.52 o 
  -5  18  11        2.03        4.26      2.39 o 
  -4  18  11       13.08       14.23      4.06 o 
  -3  18  11        3.64        4.09      1.99 o 
  -2  18  11        0.88        0.68      1.75 o 
 -11   0  12        0.80        1.31      3.05 o 
 -10   0  12        0.18        3.27      2.85 o 
  -9   0  12       15.03       10.11      3.82 o 
  -8   0  12       22.94       18.58      4.24 o 
  -7   0  12        0.05        1.05      2.15 o 
  -6   0  12      121.35      112.02      8.09 o 
  -5   0  12      216.53      200.18     10.67 o 
  -4   0  12        4.55        6.35      2.86 o 
  -3   0  12       85.63       71.77      3.99 o 
  -2   0  12      116.58      126.13      4.49 o 
  -1   0  12        8.05       11.96      2.58 o 
   0   0  12        7.68        4.20      1.50 o 
   1   0  12        2.69        2.21      1.50 o 
   2   0  12        0.53       -0.97      1.88 o 
 -11   1  12        2.57        3.83      2.33 o 
 -10   1  12        4.16        2.30      1.95 o 
  -9   1  12        4.23        2.24      1.72 o 
  -8   1  12       22.42       21.36      6.02 o 
  -7   1  12      164.97      156.28      6.72 o 
  -6   1  12       13.32       14.73      2.79 o 
  -5   1  12      120.55      116.82      5.76 o 
  -4   1  12      200.34      182.53      7.49 o 
  -3   1  12       16.88       17.64      1.73 o 
  -2   1  12       22.45       21.42      1.75 o 
  -1   1  12        5.07        4.05      1.85 o 
   0   1  12        1.57        3.30      1.32 o 
   1   1  12        1.55        1.23      1.02 o 
   2   1  12        0.03       -0.02      1.40 o 
 -11   2  12        9.56        6.71      2.80 o 
 -10   2  12        1.75       -0.34      1.62 o 
  -9   2  12       65.80       61.26      4.93 o 
  -8   2  12        1.31        0.23      1.57 o 
  -7   2  12       51.37       49.09      4.54 o 
  -6   2  12      107.11      102.15      5.37 o 
  -5   2  12       53.54       60.99      7.52 o 
  -4   2  12       36.34       40.35      5.12 o 
  -3   2  12       73.47       77.00      3.64 o 
  -2   2  12        8.63        7.84      1.14 o 
  -1   2  12        0.09        3.41      1.18 o 
   0   2  12        1.75        0.60      1.04 o 
   1   2  12        1.04        1.37      1.14 o 
   2   2  12        0.00        2.05      1.57 o 
 -11   3  12        1.70       -0.81      1.93 o 
 -10   3  12        0.35       -0.40      3.31 o 
  -9   3  12        3.64        1.54      1.81 o 
  -8   3  12       40.38       40.85      4.46 o 
  -7   3  12       14.53       15.54      2.77 o 
  -6   3  12       57.37       58.90      4.49 o 
  -5   3  12       24.99       32.07      2.84 o 
  -4   3  12        1.74        0.74      1.26 o 
  -3   3  12       42.02       40.45      3.16 o 
  -2   3  12        0.42        2.19      0.78 o 
  -1   3  12       54.40       52.24      2.74 o 
   0   3  12        9.55       11.29      1.53 o 
   1   3  12        2.29        3.42      1.46 o 
   2   3  12        7.74        5.45      1.73 o 
 -11   4  12        4.20        0.50      2.00 o 
 -10   4  12        3.20        3.77      2.11 o 
  -9   4  12        1.22        3.80      1.87 o 
  -8   4  12        5.59        5.13      2.63 o 
  -7   4  12        8.10        4.78      2.03 o 
  -6   4  12       15.16       18.86      2.99 o 
  -5   4  12        3.65        5.17      1.62 o 
  -4   4  12       19.30       21.13      2.50 o 
  -3   4  12       27.17       36.31      3.13 o 
  -2   4  12        3.43        4.60      1.20 o 
  -1   4  12        4.32        4.72      1.10 o 
   0   4  12        4.00        3.17      1.16 o 
   1   4  12       29.88       33.30      3.30 o 
   2   4  12        0.07        0.16      1.35 o 
 -11   5  12        0.18        1.96      2.36 o 
 -10   5  12        1.74        1.82      2.12 o 
  -9   5  12       10.95        7.06      2.37 o 
  -8   5  12        1.05        0.99      1.50 o 
  -7   5  12       10.88        8.01      2.28 o 
  -6   5  12        5.66        5.04      1.93 o 
  -5   5  12       15.92       18.28      2.72 o 
  -4   5  12       51.77       64.95      7.14 o 
  -3   5  12        6.37        4.21      1.29 o 
  -2   5  12       29.41       35.83      3.72 o 
  -1   5  12        6.69        6.54      1.10 o 
   0   5  12        3.26        2.52      1.13 o 
   1   5  12        1.36        1.25      1.32 o 
   2   5  12        1.99        3.82      2.43 o 
 -10   6  12        2.95        5.31      2.19 o 
  -9   6  12       27.97       31.48      8.16 o 
  -8   6  12        3.44        2.83      1.90 o 
  -7   6  12        0.56        2.94      2.33 o 
  -6   6  12        0.56        0.19      1.57 o 
  -5   6  12        5.66        6.34      2.22 o 
  -4   6  12        9.17        7.20      2.26 o 
  -3   6  12        5.64        6.22      1.71 o 
  -2   6  12       19.67       18.47      3.13 o 
  -1   6  12       12.98       19.35      2.35 o 
   0   6  12        1.13        2.28      1.18 o 
   1   6  12        0.78        1.64      1.56 o 
   2   6  12        1.37        1.58      2.90 o 
 -10   7  12        1.95        5.15      3.28 o 
  -9   7  12        2.40        2.39      3.23 o 
  -8   7  12        0.14        2.55      3.04 o 
  -7   7  12       13.35        6.85      3.10 o 
  -6   7  12        6.77        4.41      2.23 o 
  -5   7  12       10.39        5.30      2.84 o 
  -4   7  12        0.07       -0.23      1.49 o 
  -3   7  12        1.72        2.55      1.77 o 
  -2   7  12       13.28       15.22      2.90 o 
  -1   7  12        3.24        3.11      1.52 o 
   0   7  12       15.23       18.41      2.40 o 
   1   7  12        0.12        0.15      1.47 o 
   2   7  12        4.70        7.35      5.45 o 
 -10   8  12        0.28        2.79      2.98 o 
  -9   8  12        0.02        0.59      2.64 o 
  -8   8  12        0.69       -0.69      2.27 o 
  -7   8  12        0.30       -0.36      2.10 o 
  -6   8  12        2.03       -0.03      1.85 o 
  -5   8  12       33.12       29.12      7.66 o 
  -4   8  12        5.15       16.08      6.65 o 
  -3   8  12       93.42       88.30      5.43 o 
  -2   8  12        1.06        1.69      1.37 o 
  -1   8  12       18.11       14.13      2.20 o 
   0   8  12        1.37        3.45      1.40 o 
   1   8  12        0.00       -1.22      1.47 o 
   2   8  12        0.20        0.82      2.23 o 
 -10   9  12        0.01        1.34      2.73 o 
  -9   9  12        0.47       -0.43      2.53 o 
  -8   9  12        0.51        2.07      2.86 o 
  -7   9  12       12.87       13.38      4.06 o 
  -6   9  12        0.46       -0.51      2.27 o 
  -5   9  12       54.69       51.06      7.31 o 
  -4   9  12       41.31       60.69     16.49 o 
  -3   9  12        0.08        0.36      1.69 o 
  -2   9  12       15.56       10.17      1.97 o 
  -1   9  12       31.35       39.46      3.30 o 
   0   9  12        4.49        6.73      1.93 o 
   1   9  12        3.58        2.89      1.81 o 
 -10  10  12        0.23        3.51      3.46 o 
  -9  10  12        1.92        1.36      3.06 o 
  -8  10  12        1.88        1.83      2.98 o 
  -7  10  12       22.17       19.95      4.77 o 
  -6  10  12       56.85       59.48      7.76 o 
  -5  10  12        0.52        0.39      2.60 o 
  -4  10  12       20.51       25.37      8.45 o 
  -3  10  12       11.84       10.68      2.82 o 
  -2  10  12       24.65       25.39      2.69 o 
  -1  10  12        5.51        8.17      1.98 o 
   0  10  12       16.53       18.42      2.60 o 
   1  10  12       33.74       36.89      4.09 o 
  -9  11  12        3.67        0.67      2.83 o 
  -8  11  12       43.62       47.19      7.28 o 
  -7  11  12        0.57        1.17      2.68 o 
  -6  11  12       11.88       19.78      4.92 o 
  -5  11  12       14.85       21.62      5.88 o 
  -4  11  12       54.91       46.79      5.04 o 
  -3  11  12        3.40       -0.20      1.83 o 
  -2  11  12       29.19       28.87      2.85 o 
  -1  11  12       16.87       18.27      2.38 o 
   0  11  12        5.23        4.80      1.82 o 
   1  11  12        0.83        2.15      1.77 o 
  -9  12  12        4.61       -0.43      2.85 o 
  -8  12  12        6.38        6.68      1.49 o 
  -7  12  12        2.81        1.91      3.02 o 
  -6  12  12      112.65      122.55      9.57 o 
  -5  12  12       30.82       30.29      4.26 o 
  -4  12  12       29.40       30.11      4.25 o 
  -3  12  12       63.64       71.55      5.16 o 
  -2  12  12       29.75       31.01      4.33 o 
  -1  12  12       12.00       10.68      2.02 o 
   0  12  12       32.53       31.84      3.19 o 
   1  12  12        5.03        5.85      3.63 o 
  -9  13  12        3.52       -1.10      3.08 o 
  -8  13  12       22.09       23.50      2.32 o 
  -7  13  12       45.55       49.17      3.80 o 
  -6  13  12        4.76        6.52      3.64 o 
  -5  13  12       55.05       65.82     11.49 o 
  -4  13  12      132.34      147.12      7.51 o 
  -3  13  12        0.02        0.12      3.64 o 
  -2  13  12       52.62       55.27      3.64 o 
  -1  13  12        1.17        2.35      1.74 o 
   0  13  12        5.95        6.58      2.04 o 
  -8  14  12       12.13       10.82      1.87 o 
  -7  14  12        9.98       15.85      3.37 o 
  -6  14  12       70.56       83.86      8.42 o 
  -5  14  12        6.71       11.37      4.33 o 
  -4  14  12        5.54        6.60      2.55 o 
  -3  14  12        8.33        6.40      2.68 o 
  -2  14  12        0.08       -1.14      2.00 o 
  -1  14  12        1.02       -0.68      1.51 o 
   0  14  12       12.38       17.35      3.52 o 
  -7  15  12        4.16        3.35      1.37 o 
  -6  15  12        5.68        7.61      2.79 o 
  -5  15  12       11.03       10.17      3.11 o 
  -4  15  12        3.86        2.27      2.31 o 
  -3  15  12        2.54        0.15      2.94 o 
  -2  15  12       38.73       39.41      3.52 o 
  -1  15  12        0.71        0.06      1.72 o 
  -7  16  12        1.98        0.84      3.05 o 
  -6  16  12       22.59       24.56      3.99 o 
  -5  16  12        8.58        4.37      1.81 o 
  -4  16  12      153.32      164.40      8.06 o 
  -3  16  12        3.74        7.73      6.70 o 
  -2  16  12      102.70      109.62      4.92 o 
  -5  17  12        2.12        5.95      5.13 o 
  -4  17  12        2.91        5.11      3.43 o 
  -3  17  12       35.23       49.37      8.09 o 
 -11   1  13        2.31        2.88      2.17 o 
 -10   1  13        2.66        0.10      1.72 o 
  -9   1  13       12.37       12.52      2.89 o 
  -8   1  13       10.13        8.36      2.88 o 
  -7   1  13        1.34        2.04      1.66 o 
  -6   1  13        0.11       -0.07      1.41 o 
  -5   1  13        1.57        2.08      2.35 o 
  -4   1  13        0.31        0.85      1.42 o 
  -3   1  13       64.42       64.69      6.04 o 
  -2   1  13       18.26       20.24      2.43 o 
  -1   1  13       59.86       59.42      3.39 o 
   0   1  13       18.59       21.42      4.38 o 
   1   1  13        3.72        3.31      1.69 o 
 -11   2  13        0.07        0.07      2.13 o 
 -10   2  13        4.08        4.06      5.14 o 
  -9   2  13        9.26        9.80      2.68 o 
  -8   2  13        2.14        2.46      1.85 o 
  -7   2  13       13.70       12.60      2.73 o 
  -6   2  13       23.05       26.79      4.40 o 
  -5   2  13       55.70       53.14      4.90 o 
  -4   2  13       12.07        8.42      2.35 o 
  -3   2  13       85.18       96.24      6.32 o 
  -2   2  13       44.15       51.51      2.77 o 
  -1   2  13        0.28        0.71      1.20 o 
   0   2  13        0.93        0.40      1.51 o 
   1   2  13        9.72       12.13      1.85 o 
 -11   3  13        0.06       -1.24      1.93 o 
 -10   3  13        0.39       -0.61      1.61 o 
  -9   3  13        0.60        1.22      1.71 o 
  -8   3  13       19.48       25.37      3.53 o 
  -7   3  13       85.09       91.68      5.37 o 
  -6   3  13        7.67        3.77      2.03 o 
  -5   3  13      102.64      114.16      8.01 o 
  -4   3  13       85.48       91.75      4.10 o 
  -3   3  13        6.97        6.31      1.46 o 
  -2   3  13        0.87        0.07      1.50 o 
  -1   3  13       17.59       18.00      2.11 o 
   0   3  13        5.71        5.00      1.37 o 
   1   3  13        0.18        0.44      1.18 o 
 -10   4  13        3.76        5.07      2.59 o 
  -9   4  13        1.09        0.48      1.88 o 
  -8   4  13        6.47        7.00      2.36 o 
  -7   4  13        0.80       -0.42      1.57 o 
  -6   4  13       97.27       97.79      5.56 o 
  -5   4  13       68.72       66.40      5.00 o 
  -4   4  13        3.51        4.01      1.51 o 
  -3   4  13       20.79       23.85      2.73 o 
  -2   4  13       13.22       15.08      2.27 o 
  -1   4  13       14.29       11.96      1.87 o 
   0   4  13        0.69        0.63      1.25 o 
   1   4  13        6.48        5.97      1.70 o 
 -10   5  13        0.61        1.47      1.89 o 
  -9   5  13        2.95        3.13      1.99 o 
  -8   5  13       15.46       19.86      3.55 o 
  -7   5  13        0.03       -0.75      1.45 o 
  -6   5  13       12.39       11.16      3.86 o 
  -5   5  13        3.13        1.70      1.46 o 
  -4   5  13      113.61      122.47      4.85 o 
  -3   5  13       44.25       40.29      3.42 o 
  -2   5  13       18.92       20.81      3.49 o 
  -1   5  13        4.26        2.25      2.70 o 
   0   5  13        1.14        2.91      1.58 o 
   1   5  13        1.50        4.08      1.93 o 
 -10   6  13        0.76        4.26      3.12 o 
  -9   6  13        9.97       10.39      4.16 o 
  -8   6  13       12.65        8.67      3.67 o 
  -7   6  13       25.38       31.44      5.95 o 
  -6   6  13       58.63       72.90      7.37 o 
  -5   6  13        0.53        0.00      1.76 o 
  -4   6  13        0.00        2.16      2.49 o 
  -3   6  13        0.15        0.96      1.85 o 
  -2   6  13       13.13       15.09      6.32 o 
  -1   6  13        0.03        0.58      1.72 o 
   0   6  13        3.25        5.86      2.40 o 
   1   6  13        5.01        6.43      2.08 o 
 -10   7  13        6.34       14.96      4.61 o 
  -9   7  13        0.32       -0.77      2.42 o 
  -8   7  13       11.17       15.57      4.64 o 
  -7   7  13       30.42       36.95      6.38 o 
  -6   7  13        3.27        0.12      2.28 o 
  -5   7  13       72.65       90.10      8.25 o 
  -4   7  13        8.18        6.03      3.25 o 
  -3   7  13       32.58       39.70      4.54 o 
  -2   7  13        6.02        3.22      2.24 o 
  -1   7  13       13.61       15.20      2.25 o 
   0   7  13        4.79        3.83      2.13 o 
   1   7  13        0.10        0.50      1.64 o 
 -10   8  13        0.12        3.77      3.29 o 
  -9   8  13        4.07        5.24      3.46 o 
  -8   8  13        3.35        1.42      2.86 o 
  -7   8  13        1.24        1.56      2.76 o 
  -6   8  13        1.46        0.73      2.62 o 
  -5   8  13       32.24       27.26      5.65 o 
  -4   8  13       20.26       19.01      3.48 o 
  -3   8  13       39.41       43.26      4.84 o 
  -2   8  13       12.47       12.68      4.01 o 
  -1   8  13       20.82       19.07      2.51 o 
   0   8  13        0.57        2.17      1.44 o 
   1   8  13        7.13        7.08      2.09 o 
 -10   9  13        0.45       -0.81      2.57 o 
  -9   9  13        0.81        3.03      3.04 o 
  -8   9  13        0.73        1.39      2.99 o 
  -7   9  13        9.03       10.44      3.94 o 
  -6   9  13        8.57        4.42      3.09 o 
  -5   9  13        0.02        1.09      2.69 o 
  -4   9  13       10.93       10.48      2.96 o 
  -3   9  13       32.43       43.22      4.81 o 
  -2   9  13        0.46        1.52      1.93 o 
  -1   9  13       14.79       17.65      2.45 o 
   0   9  13        2.85        4.36      1.98 o 
  -9  10  13        7.71        2.15      3.18 o 
  -8  10  13        0.01       -1.07      2.45 o 
  -7  10  13        1.06        4.58      3.51 o 
  -6  10  13        8.72        4.56      3.51 o 
  -5  10  13       15.11       18.08      5.09 o 
  -4  10  13       10.27       19.49      3.83 o 
  -3  10  13        0.94        4.10      2.27 o 
  -2  10  13       12.43       24.19      3.64 o 
  -1  10  13       24.62       25.81      2.85 o 
   0  10  13       12.27       13.30      2.44 o 
  -9  11  13        4.48        7.24      4.15 o 
  -8  11  13        1.18        0.28      2.70 o 
  -7  11  13       23.20       20.81      5.16 o 
  -6  11  13        1.77        3.06      2.90 o 
  -5  11  13        0.94        2.79      2.14 o 
  -4  11  13        0.16       -0.07      1.79 o 
  -3  11  13       15.12       19.71      5.64 o 
  -2  11  13        2.35        7.14      2.46 o 
  -1  11  13        0.47        3.81      1.44 o 
   0  11  13        1.38        2.14      1.83 o 
  -8  12  13       55.28       55.26      8.07 o 
  -7  12  13        5.72        7.18      3.68 o 
  -6  12  13       33.63       45.75      7.56 o 
  -5  12  13       17.91       31.76      9.67 o 
  -4  12  13       34.09       44.64      5.12 o 
  -3  12  13        0.01        4.37      3.96 o 
  -2  12  13       30.78       46.72     10.37 o 
  -1  12  13       15.36       17.59      2.66 o 
  -8  13  13       32.72       34.27      6.76 o 
  -7  13  13       18.11       17.49      5.03 o 
  -6  13  13       36.05       38.11      6.92 o 
  -5  13  13       18.22       28.49      7.17 o 
  -4  13  13       10.62       14.29      6.70 o 
  -3  13  13       19.22       23.00      3.83 o 
  -2  13  13        8.49       10.41      2.62 o 
  -1  13  13        6.22        5.19      2.01 o 
  -7  14  13        3.66        5.19      3.72 o 
  -6  14  13       88.84      132.26     11.14 o 
  -5  14  13       10.43        7.80      3.00 o 
  -4  14  13       76.41       88.30      6.26 o 
  -3  14  13        0.17        0.49      2.07 o 
  -2  14  13       30.07       36.54      7.23 o 
  -6  15  13       30.69       46.02      5.46 o 
  -5  15  13       17.11       14.65      3.63 o 
  -4  15  13       51.65       67.56      7.53 o 
  -3  15  13       59.14       64.37      5.39 o 
 -10   0  14       15.25       15.27      4.45 o 
  -9   0  14        3.14        1.51      2.80 o 
  -8   0  14       68.33       69.86      7.14 o 
  -7   0  14       32.92       27.95      5.52 o 
  -6   0  14      120.41      110.45      8.64 o 
  -5   0  14        8.78        8.42      3.37 o 
  -4   0  14       31.52       35.18      5.78 o 
  -3   0  14        7.89        7.64      3.28 o 
  -2   0  14        7.95        7.14      2.41 o 
  -1   0  14       13.02       27.25      3.87 o 
   0   0  14       11.59       13.01      6.23 o 
 -10   1  14        2.01        3.38      2.11 o 
  -9   1  14        3.93        1.01      1.87 o 
  -8   1  14        1.59        1.47      1.90 o 
  -7   1  14       10.90       14.14      3.91 o 
  -6   1  14       19.55       18.63      3.23 o 
  -5   1  14       14.96       14.42      2.88 o 
  -4   1  14       48.76       44.46      4.72 o 
  -3   1  14        0.19       -0.09      1.55 o 
  -2   1  14        5.85        3.98      1.83 o 
  -1   1  14        0.00        4.29      1.45 o 
   0   1  14        0.01        0.55      1.42 o 
 -10   2  14        4.36        4.39      2.29 o 
  -9   2  14       23.34       20.10      4.30 o 
  -8   2  14        0.11       -1.43      1.43 o 
  -7   2  14        0.25       -0.55      1.43 o 
  -6   2  14        0.11        2.44      1.89 o 
  -5   2  14       68.86       85.00      5.40 o 
  -4   2  14       42.55       40.04      8.74 o 
  -3   2  14       34.61       36.54      4.27 o 
  -2   2  14       67.86       76.67      8.80 o 
  -1   2  14       13.44       10.54      1.96 o 
   0   2  14       24.26       22.63      2.62 o 
 -10   3  14        0.76        2.64      2.14 o 
  -9   3  14       36.01       45.55      4.94 o 
  -8   3  14        4.40        6.13      2.35 o 
  -7   3  14       66.20       79.86      5.21 o 
  -6   3  14        4.59        8.98      2.42 o 
  -5   3  14        4.54        1.77      1.86 o 
  -4   3  14        3.50        4.08      2.21 o 
  -3   3  14       67.46       72.05      6.36 o 
  -2   3  14       14.15       16.42      2.51 o 
  -1   3  14        4.75        2.31      1.66 o 
   0   3  14       16.72       17.97      2.35 o 
 -10   4  14        0.11        1.90      1.97 o 
  -9   4  14        3.38        5.64      2.38 o 
  -8   4  14        4.67        4.54      2.11 o 
  -7   4  14       84.72      100.06      5.81 o 
  -6   4  14        3.34        2.68      1.94 o 
  -5   4  14      125.67      128.19      6.52 o 
  -4   4  14       13.42       13.07      2.77 o 
  -3   4  14        3.84        4.00      1.64 o 
  -2   4  14        1.58        2.67      1.70 o 
  -1   4  14       80.95       89.82      3.99 o 
   0   4  14        4.59        5.97      3.50 o 
 -10   5  14        1.39       -0.68      2.75 o 
  -9   5  14        0.34        0.43      2.54 o 
  -8   5  14        0.89        2.83      2.76 o 
  -7   5  14        3.39        5.05      3.29 o 
  -6   5  14       10.79       15.63      4.52 o 
  -5   5  14       22.75       21.52      5.29 o 
  -4   5  14        1.45       -0.89      1.93 o 
  -3   5  14       68.64       70.81      5.55 o 
  -2   5  14        4.91        8.93      2.70 o 
  -1   5  14        7.23        8.77      2.06 o 
   0   5  14        1.24        5.85      2.03 o 
 -10   6  14        0.22       -0.21      2.77 o 
  -9   6  14       14.25       19.41      5.23 o 
  -8   6  14        9.55        9.77      3.79 o 
  -7   6  14       18.48       20.62      5.19 o 
  -6   6  14        8.04        4.78      3.43 o 
  -5   6  14        1.69        0.51      2.68 o 
  -4   6  14        0.10       -0.19      2.59 o 
  -3   6  14        0.06       -1.29      3.42 o 
  -2   6  14       10.71       14.00      3.07 o 
  -1   6  14        1.15        3.90      2.10 o 
   0   6  14       18.02       21.46      3.21 o 
 -10   7  14        1.81        3.47      3.73 o 
  -9   7  14        1.93        1.11      2.87 o 
  -8   7  14        0.56       -1.25      2.17 o 
  -7   7  14        0.07        2.88      2.89 o 
  -6   7  14        2.17        0.91      2.86 o 
  -5   7  14       20.76       18.28      5.11 o 
  -4   7  14        0.07       -1.93      2.21 o 
  -3   7  14       38.72       56.89      5.52 o 
  -2   7  14        1.11        2.47      1.99 o 
  -1   7  14       13.28       15.27      3.16 o 
   0   7  14        0.02       -0.39      1.31 o 
  -9   8  14       16.34       20.19      5.45 o 
  -8   8  14       21.64       13.87      4.55 o 
  -7   8  14        3.95       10.27      4.10 o 
  -6   8  14       10.08        9.93      4.09 o 
  -5   8  14       29.70       35.62      6.56 o 
  -4   8  14        3.03        7.59      9.57 o 
  -3   8  14        0.16        1.07      2.06 o 
  -2   8  14        9.32        9.90      2.88 o 
  -1   8  14        6.82        7.53      2.41 o 
  -9   9  14       29.11       23.86      5.86 o 
  -8   9  14       39.69       46.92      7.62 o 
  -7   9  14       51.52       49.56      7.82 o 
  -6   9  14       63.18       62.33      8.47 o 
  -5   9  14        0.19        1.40      3.01 o 
  -4   9  14        7.28       13.57      5.48 o 
  -3   9  14       25.05       27.03      7.82 o 
  -2   9  14        8.65       12.30      3.33 o 
  -1   9  14        0.15        4.72      3.45 o 
  -9  10  14        0.14        0.12      3.11 o 
  -8  10  14       13.33        7.18      3.93 o 
  -7  10  14       20.07       22.39      5.73 o 
  -6  10  14       26.12       32.38      6.58 o 
  -5  10  14       45.79       47.34      7.94 o 
  -4  10  14       96.89      115.32      9.89 o 
  -3  10  14        0.46       -3.38      5.15 o 
  -2  10  14       30.23       33.39      4.38 o 
  -1  10  14       15.78       23.18      3.37 o 
  -8  11  14       91.36       97.25      9.37 o 
  -7  11  14        1.56       -2.68      2.83 o 
  -6  11  14        9.43        7.39      4.12 o 
  -5  11  14        6.40        8.38      4.32 o 
  -4  11  14        0.63       -1.27      4.58 o 
  -3  11  14       21.07       19.74      4.31 o 
  -2  11  14       18.38       25.39      4.08 o 
  -8  12  14       91.95      113.17     10.06 o 
  -7  12  14        0.63       -2.69      3.03 o 
  -5  12  14       10.55        3.20      2.65 o 
  -4  12  14       17.19       19.48      4.04 o 
  -3  12  14        1.99        2.59      2.21 o 
  -2  12  14        0.11        7.93      6.36 o 
  -7  13  14       22.36       34.48      6.87 o 
  -6  13  14       99.89      122.63     10.64 o 
  -5  13  14       14.39       19.68      5.67 o 
  -4  13  14      170.47      212.16      9.63 o 
  -3  13  14        0.00        1.49      2.15 o 
  -5  14  14        4.07        3.38      2.67 o 
 -10   1  15        3.28        2.34      2.07 o 
  -9   1  15        0.50        0.53      1.96 o 
  -8   1  15        8.71        4.62      2.41 o 
  -7   1  15       16.29       20.18      3.51 o 
  -6   1  15        0.23       -0.44      2.41 o 
  -5   1  15       90.45      103.89      6.23 o 
  -4   1  15       20.62       22.13      3.67 o 
  -3   1  15       97.12      111.99      6.61 o 
  -2   1  15       19.34       19.63      2.89 o 
  -1   1  15       46.52       53.86      3.84 o 
 -10   2  15        3.32        2.49      2.12 o 
  -9   2  15       20.53       20.39      3.67 o 
  -8   2  15       25.41       23.01      3.70 o 
  -7   2  15       63.12       65.35      5.31 o 
  -6   2  15       93.72      103.03      6.12 o 
  -5   2  15       35.79       28.88      4.04 o 
  -4   2  15       61.76       70.91      9.33 o 
  -3   2  15        1.09       -0.04      1.78 o 
  -2   2  15        1.34        2.46      2.49 o 
  -1   2  15        0.01       -0.48      1.80 o 
 -10   3  15        0.38       -1.39      1.87 o 
  -9   3  15       13.54        7.99      2.81 o 
  -8   3  15        0.70        0.40      1.94 o 
  -7   3  15       21.92       14.86      3.15 o 
  -6   3  15        0.61        1.75      1.89 o 
  -5   3  15       10.34       17.27      3.43 o 
  -4   3  15        7.94        7.90      2.59 o 
  -3   3  15       26.35       37.74      4.57 o 
  -2   3  15        4.34        7.35      2.10 o 
  -1   3  15       37.18       42.61      3.38 o 
  -9   4  15       15.88       16.85      4.20 o 
  -8   4  15       37.26       46.62      5.05 o 
  -7   4  15       18.38       20.12      3.53 o 
  -6   4  15       56.97       70.42      5.50 o 
  -5   4  15       19.66       27.66      6.10 o 
  -4   4  15       28.54       28.05      5.99 o 
  -3   4  15       27.16       33.82      6.41 o 
  -2   4  15       28.62       33.24      4.56 o 
  -1   4  15        3.60        6.34      2.45 o 
  -9   5  15       16.58       16.93      5.11 o 
  -8   5  15       12.27        7.46      3.60 o 
  -7   5  15        4.75        5.26      3.47 o 
  -6   5  15        4.22        3.26      3.01 o 
  -5   5  15        8.63        4.96      3.17 o 
  -4   5  15       17.66       21.31      5.31 o 
  -3   5  15       11.65       14.02      5.56 o 
  -2   5  15        6.90        5.70      2.70 o 
  -1   5  15        6.09        7.91      3.92 o 
  -9   6  15        0.37       -1.64      2.71 o 
  -8   6  15        0.07        1.23      2.89 o 
  -7   6  15        0.95        1.22      2.86 o 
  -6   6  15        9.23        5.05      3.28 o 
  -5   6  15       27.82       33.70      6.72 o 
  -4   6  15        3.64        0.92      3.07 o 
  -3   6  15       39.70       47.45      5.17 o 
  -2   6  15        7.75        7.58      3.49 o 
  -9   7  15        0.42       -1.39      2.74 o 
  -8   7  15       32.97       36.92      7.00 o 
  -7   7  15       70.86       83.04     10.29 o 
  -6   7  15        0.91       -2.45      2.45 o 
  -5   7  15       96.16       94.97      9.40 o 
  -4   7  15        7.35        0.91      2.88 o 
  -3   7  15       19.29       16.57      4.44 o 
  -2   7  15        1.35        3.25      4.53 o 
  -8   8  15       33.45       29.64      6.33 o 
  -7   8  15       18.65       19.63      5.60 o 
  -6   8  15       19.35       14.28      4.61 o 
  -5   8  15        1.85        1.99      3.45 o 
  -4   8  15        6.45       10.32      7.77 o 
  -3   8  15        0.63        2.16      2.33 o 
  -2   8  15        9.03        7.83      2.65 o 
  -8   9  15       17.62       18.16      5.64 o 
  -7   9  15        0.29        1.70      3.43 o 
  -6   9  15       49.88       50.69      8.40 o 
  -5   9  15       24.40       24.52      6.13 o 
  -4   9  15       27.81       53.30     17.12 o 
  -3   9  15       59.39       85.08      6.65 o 
  -7  10  15       33.79       37.74      7.35 o 
  -6  10  15        0.11       -1.03      3.10 o 
  -5  10  15       34.52       45.30      8.11 o 
  -4  10  15        1.28        3.48      5.52 o 
  -3  10  15        0.03        1.01      2.94 o 
  -7  11  15        5.99        8.18      4.29 o 
  -6  11  15       13.59       13.35      5.05 o 
  -5  11  15        3.73        8.63      3.10 o 
  -4  11  15       21.28       18.04      3.66 o 
  -9   0  16       57.70       58.25      8.18 o 
  -8   0  16      219.44      220.53     13.24 o 
  -7   0  16        7.38       11.43      4.24 o 
  -6   0  16      133.37      141.66     10.41 o 
  -5   0  16      116.65      134.01     10.30 o 
  -4   0  16        3.29        3.93      3.27 o 
  -3   0  16       24.78       23.35      5.56 o 
  -2   0  16        1.56        2.73      3.19 o 
  -9   1  16       22.41       20.67      9.38 o 
  -8   1  16        3.98        6.36      2.51 o 
  -7   1  16      107.43      115.30      6.75 o 
  -6   1  16       54.31       45.93      5.15 o 
  -5   1  16        4.24        5.29      2.41 o 
  -4   1  16       27.79       19.80      3.52 o 
  -3   1  16        8.83        6.66      5.47 o 
  -2   1  16        0.00        2.60      2.12 o 
  -9   2  16       11.37       14.18      3.20 o 
  -8   2  16        2.70        4.53      2.46 o 
  -7   2  16        6.46        7.26      2.68 o 
  -6   2  16        1.43        0.42      1.99 o 
  -5   2  16       18.21       20.20      5.08 o 
  -4   2  16       54.98       42.25      4.91 o 
  -3   2  16        1.55        2.07      1.91 o 
  -9   3  16        1.05        1.98      3.11 o 
  -8   3  16        2.15        1.41      1.98 o 
  -7   3  16        4.71        4.44      2.23 o 
  -6   3  16       21.53       21.88      3.85 o 
  -5   3  16       60.57       71.13      5.86 o 
  -4   3  16        6.61        6.54      2.48 o 
  -3   3  16       38.21       42.37      7.67 o 
  -8   4  16        0.46        2.45      3.25 o 
  -7   4  16       42.72       32.45      6.30 o 
  -6   4  16        0.11        1.89      2.97 o 
  -5   4  16        6.58       -0.49      3.01 o 
  -4   4  16        0.62        0.13      2.80 o 
  -3   4  16        2.03        2.88      2.55 o 
  -8   5  16        0.89        1.22      2.99 o 
  -7   5  16        2.89        2.15      3.11 o 
  -6   5  16        3.05        2.38      3.13 o 
  -5   5  16        6.75        8.63      4.09 o 
  -4   5  16        7.19        7.88      4.13 o 
  -3   5  16       11.76       18.06      3.68 o 
  -8   6  16        6.29        1.44      3.25 o 
  -7   6  16       34.48       37.66      7.09 o 
  -6   6  16        3.74        0.81      2.87 o 
  -5   6  16       19.82       17.62      5.36 o 
  -4   6  16        1.57       -1.43      2.64 o 
  -3   6  16        0.01       -0.93      3.05 o 
  -7   7  16       16.06       18.58      5.37 o 
  -6   7  16        7.20        3.58      3.32 o 
  -5   7  16        0.00        0.64      2.71 o 
  -4   7  16        4.72        1.54      3.56 o 
  -7   8  16        0.00       -0.48      2.83 o 
  -6   8  16        0.22       -0.15      2.74 o 
  -5   8  16        0.06        1.94      3.39 o 
  -4   8  16        6.86        8.98      4.59 o 
  -7   1  17       26.84       31.92      4.50 o 
  -6   1  17        0.02        3.46      2.37 o 
  -5   1  17       23.83       23.83      4.06 o 
  -7   2  17        0.09        0.60      2.00 o 
  -6   2  17       24.26       24.04      4.03 o 
  -5   2  17        2.76        5.05      2.55 o 
  -6   3  17        5.01        5.75      3.67 o 
                                                 
